# Supplementary material for: Identification of genes differentially expressed between benign and osteopontin transformed rat mammary epithelial cells
Source: BMC Res Notes. 2009 Feb 3;2:15. doi: 10.1186/1756-0500-2-15 (PMC2644310; doi:10.1186/1756-0500-2-15)
Supplement: Additional File 1 — Table 1A. Known Genes from R37-OPN Subtracted Library. Species name and accession number are listed according to the match in BLAST analysis http://www.ncbi.nlm.nih.gov/blast/blast.cgi. [file 1756-0500-2-15-S1.xls]

## Sheet: Sheet1
Table. 1A Known Genes from R37-OPN Subtracted Library
Sequence Identity (GenBank)	Species	Accession #	Redundancy	Disease Specificity	Fold Induction	GO-Component	GO-Function	GO-Process
Twist gene	RN	AJ131845	1	BM	3	Cytoplasm, Nucleus & transcription factor complex	DNA binding, transcriptional factor & transcriptional repressor activity	Anti-apoptosis, Cell differentiation, Mesodermformation, Development & negative regulation of osteoblast differentiation etc
DNA (cytosine-5-)-methyltransferase 3 beta (DNMT3B gene)	HS	AB208880	1	BC	3	Nucleus	DNA/Metal ion binding; Transferase activity; DNA (cytosine-5-)-methyltransferase activity; Site-specific DNA-methyltransferase (cytosine-specific) activity	DNA Methylation; Development; DNA replication and chromosome cycle
GATA binding protein 6 (Gata6 gene)	MM	AB119275	5	OC	3	Nucleus	DNA binding; metal ion binding; protein binding; structural molecule activity; transcription factor activity; transcriptional activator activity; zinc ion binding	liver development; positive regulation of transcription; positive regulation of transcription from RNA polymerase II promoter; regulation of transcription, DNA-dependent; transcription
EPH receptor B2 (EPHT3 gene/EPHB2 gene)	HS	L41939	1	BC	3	Synapse; Integral to membrane	ATP/Nucleotide/Protein binding; Transmembrane-ephrin receptor activity; Transferase activity; Protein-tyrosine kinase activity	Neurogenesis; Protein aminoacid phosphorylation; Transmembrane receptor protein tyrosine kinase signaling pathway
α-Actinin 2 (ACTN2 gene)	HS	AJ249769	1	BC	3	Cytoskeleton; Actin filament	Actin binding; Calcium ion binding; Protein binding; Structural constituent of muscle	Unknown
88kDa nucleoporin protein (Nup88 gene)	MM	AJ532593	3	BC	3	Nucleus; Nuclear pore	Transporter activity	Protein Transporter
L-histidine decarboxylase (Hdc gene)	MM	AB039880	2	BC	3	Unknown	Carboxy-Lyase activity; Histidine decarboxylase activity	Aminoacid metabolism; Catecholamine metabolism & biosynthesis; Histidine metabolism & catabolism
Glial cell line derived neurotrophic factor (gdnf gene)	RN	AJ011432	1	OC	3	Extracellular space	Growth factor activity; TGF receptor binding; Glial cell line-derived neurotrophic factor receptor binding etc..	Anti-apoptosis; Cell proliferation; Transmembrane receptor protein tyrosine kinase signaling pathway etc..
ATPase, Na+/K+ transporting, alpha 2 (+) polypeptide (ATP1A2 gene)	HS	U30457	3	OC	3	Membrane; Sodium:potassium-exchanging ATPase complex	ATP/Na ion/Mg ion/K ion/ binding; Protein/Nucleotide binding; Hydrolase activity, acting on acid anhydrides, catalyzing transmembrane movement of substances etc..	Na ion/Potassium ion transport; ATP hydrolysis coupled proton transport; Hydrogen ion homeostasis etc..
E6-AP ubiquitin-protein ligase/ubiquitin protein ligase E3A (UBE3A gene)	HS	AF016705	4	OC	3	Nucleus	Ligase activity; Ubiquitin conjugating enzyme activity	Brain development; Ubiquitin-dependent protein catabolism etc..
Matrix metallopeptidase 9 (gelatinase B, 92kDa gelatinase, 92kDa type IV collagenase) (MMP-9 gene)	MM	AJ010318	2	BM	3	Extracellular matrix (sensu Metazoa) etc..	Calcium ion/Zn ion binding; Collagenase activity; Gelatinase B activity	Collagen catabolism
Endothelin converting enzyme 1 (ECE-1 gene)	HS	X91924	3	BM	3	Membrane fraction; Integral to membrane	Metal ion binding; Endothelin-converting enzyme 1 activity; Zn ion bidning; Neprilysin activity	Cell-cell signaling; Proteolysis and peptidolysis
Neuropilin-2 (a5) (Nrp2 gene)	MM	AF022861	1	BC	3	Extracellular space; Integral to membrane	Receptor activity; Semaphorin receptor activity	Cell adhesion; Cell differentiation; Neurogenesis; Heart development
neuropilin-2(b5) (Nrp2 gene)	MM	AF022858	1	BC	3	Extracellular space; Integral to membrane	Receptor activity; Semaphorin receptor activity	Cell adhesion; Cell differentiation; Neurogenesis; Heart development
neuropilin-2(b0) (Nrp2 gene)	MM	AF022857	1	BC	9	Extracellular space; Integral to membrane	Receptor activity; Semaphorin receptor activity	Cell adhesion; Cell differentiation; Neurogenesis; Heart development
neurophilin-2 (a22) (Nrp2 gene)	MM	AF022856	1	BC	9	Extracellular space; Integral to membrane	Receptor activity; Semaphorin receptor activity	Cell adhesion; Cell differentiation; Neurogenesis; Heart development
neuropilin-2(a17) (Nrp2 gene)	MM	AF022855	1	BC	9	Extracellular space; Integral to membrane	Receptor activity; Semaphorin receptor activity	Cell adhesion; Cell differentiation; Neurogenesis; Heart development
neuropilin-2(a0) (Nrp2 gene)	MM	AF022854	1	BC	9	Extracellular space; Integral to membrane	Receptor activity; Semaphorin receptor activity	Cell adhesion; Cell differentiation; Neurogenesis; Heart development
SRY-box containing gene 1 (Sox1 gene)	MM	AB108672	5	OC	9	Integral to membrane; Transcription factor complex	DNA binding; Transcription factor activity	Regulation of transcription, DNA dependent; Establishment and/or maintenance of chromatin architecture
Plasminogen activator, urokinase (UPA gene gene)	HS	Y11873	4	BM	9	Extracellular space	Chymotrypsin activity; Peptidase activity; Plasminogen activator activity	Signal transduction; Fibrinolysis; Chemotaxis; Blood coagulation; proteolysis and peptidolysis
POU domain, class 5, transcription factor 1 (Oct-4 gene)	HS	X52437	2	BC	9	Nucleus	Transcription factor activity	Morphogenesis; Regulation of transcription, DNA-dependent
potassium voltage-gated channel, subfamily H (KCNH7 gene)	MM	NM_133207	2	OC	9	Integral to membrane	Cation channel activity; Signal transducer activity; voltage-gated potassium channel activity	Signal transduction; ation transport; Potassium ion transsport
TAF15 RNA polymerase II, TATA box binding protein (TBP)-associated factor, 68kDa (RBP56/hTAFII68 gene)	HS	AB010067	2	OC	9	Nucleus; transcription factor TFIID complex	Metal ion/Nucleotide binding; RNA polymerase II transcription factor activity etc	Unknown
major histocompatibility complex, class II, DR beta 1 (MHC class-II DRB.HLA-DRB1 gene)	HS	AF010142	5	BC	9	Integral to membrane	MHC class II receptor activity	Immune response; antigen processing, exogenous antigen via MHC class II
oxoglutarate (alpha-ketoglutarate) dehydrogenase (lipoamide) (2-oxoglutarate dehydrogenase) (OGDh gene) **	HS	D32064	1	OC	9	Mitochondrian; oxoglutarate dehydrogenase complex (sensu Eukaryota)	Thiamin pyrophosphate binding; Oxidoreductase activity; oxoglutarate dehydrogenase (succinyl-transferring) activity	Glycolysis; generation of precursor metabolites and energy etc..
Cyclin B1 (ccnb1 gene)	RN	NM_171991	3	BM	9	Nucleus	Protein binding; Kinase activity; Cyclin-dependent protein kinase regulator activity	Cytokinesis; Mitosis; G2/M transition of mitotic cell cycle; Cell cycle; Regulation of progression through cell cycle
T-cell leukemia/lymphoma 1B (TML1 gene/TCL1B gene) **	HS	AB025274	2	OC	9	Unknown	Unknown	Unknown
PAP homologous protein (PAP gene)	RN	NM_053289	5	OC	9	Cytoplasm; Soluble fraction; Extracellular space	Sugar binding	Acute phase response; Cell proliferation; Development; Heterophilic cell adhesion; inflammatory response
Sortilin 1 (Sort1 gene)	RN	XM_342317	3	OC	9	Microsome; Endosome; Dendrite; Integral to membrane; intracellular membrane-bound organelle etc	Protein transporter activity; Hydrolase activity; neurotensin receptor activity, G-protein coupled etc..	Endcytosis; carbohydrate metabolism; intracellular protein transport
Period homolog 1 (per1 gene)	RN	XM_340822	2	BC	9	Nucleus	Nucleicacid/Protein binding; Signal transducer activity	Signal transduction; circadian rhythm etc..
PCDH15 (Procadherin 15)	MM	NM_023115	4	NC	9	Extracellular space; Integral to membrane	Protein binding; calcium ion binding	Homophillic cell adhesion; Locomotary behaviour; morphogenesis of an epithelium
VAMP2 (vesicle-associated membrane protein 2, synaptobrevin 2)	RN	NM_012663	2	OC	12	Integral to membrane; Kinesin complex; synaptic vesicle membrane; synaptosome; zymogen granule membrane	SNARE binding; calmodulin binding; phospholipid binding	Calcium ion-dependent exocytosis; regulation of exocytosis; synaptic vesicle exocytosis; vesicle-mediated transport
Receptor (calcitonin) activity modifying protein 1 (Ramp1 gene)	RN	AB028933	6	OC	12	Extracellular space; Integral to plasma membrane	G-protein-coupled receptor binding; coreceptor, soluble ligand activity; Protein heterodimerization activity; protein transporter activity	Intracellular protein transport; Regulation of G-protein coupled receptor protein signaling pathway
Solute carrier family 4 (anion exchanger), member 3/AE3 Anion Exchanger (Slc4a3 gene)	MM	S69292	5	OC	12	Integral to membrane; Iintegral to plasma membrane	Anion exchanger activity; Antiporter activity; Carrier activity; Inorganic anion exchanger activity	Anion transport; Ion transport
High mobility group AT-hook 2 (Hmgi-c gene/Hmga2 gene)	RN	NM_032070	2	BM	12	Chromatin; Chromosome; Nuclear chromosome; Nucleus	DNA binding	DNA packaging; Chromosome organization and biogenesis (sensu Eukaryota); Regulation of transcription, DNA-dependent; Transcription
V kappa and J kappa coding joint/recombining binding protein suppressor of hairless (Drosophila) (RBPSUH gene)	MM	X58217	2	OC	12	Nucleus	DNA binding; Transcriptional activator activity	B cell differentiation; Notch signaling pathway; Angiogenesis; Defense response to bacteria; Epithelial to mesenchymal transition; Positive regulation of cell proliferation; Regulation of transcription from RNA polymerase II promoter
Ewing sarcoma breakpoint region 1 (EWS gene)	RN	XM_577285	4	OC	12	Nucleus	DNA binding; RNA binding; Calmodulin binding; Metal ion binding; Nucleic acid binding; Zinc ion binding	Regulation of transcription, DNA-dependent
Thromboxane synthase (TBXAS1 gene)	HS	D34625	5	BC	12	Integral to membrane	Heme/Iron ion binding; oxidoreductase activity, acting on paired donors, with incorporation or reduction of molecular oxygen, reduced flavin or flavoprotein as one donor, and incorporation of one atom of oxygen Etc..	Blood coagulation; Electron transport; Fatty acid biosynthesis; Prostaglandin biosynthesis; Transport
ATPase, H+ transporting, V1 subunit B, isoform 2 (Atp6v1b2 gene/HO57 gene) **	MM	NM_007509	2	OC	12	Cytoplasm; Proton-transporting two-sector ATPase complex	Hydrogen-exporting ATPase activity, phosphorylative mechanism; Hydrogen-transporting ATP synthase activity, rotational mechanism; Hydrogen-transporting ATPase activity, rotational mechanism etc..	ATP biosynthesis; ATP synthesis coupled proton transport; Energy coupled proton transport, against electrochemical gradient; Hydrogen transport; Ion transport; Proton transport
Transcription factor AP-2 beta (activating enhancer binding protein 2 beta) (TFAP2B gene)	HS	AL031224	4	BC	12	Nucleus	Transcription coactivator activity; Transcription factor activity	Neurogenesis; Regulation of transcription from RNA polymerase II promoter; Transcription
Tumor necrosis factor (ligand) superfamily, member 11 (TNFSF11 gene/RANKL gene)	RN	NM_057149	2	BM	12	Integral to membrane; Membrane	Cytokine activity; Receptor activity; Tumor necrosis factor receptor binding	Cell differentiation; Iimmune response; Positive regulation of bone resorption; positive regulation of bone resorption; Positive regulation of osteoclast differentiation
Minichromosome maintenance protein 3 associated protein (Mcm3ap)	RN	XM_215376	1	NC	12	Cytoplasm; Nucleus	DNA binding	DNA Replication; Protein-Nucles import
Ribosomal protein L37 (RPL37 gene)	RN	NM_031106	5	OC	12	Cytosolic large ribosomal subunit (sensu Eukaryota); Intracellular; Ribosome	RNA binding; Structural constituent of ribosome	Protein biosynthesis
Ribosomal protein L27a (RPL27A gene)	RN	XM_215041	3	OC	12	Cytosolic large ribosomal subunit (sensu Eukaryota); Intracellular; Ribosome	RNA binding; Structural constituent of ribosome	Protein biosynthesis
Malic enzyme 1, NADP(+)-dependent, cytosolic (ME1 gene)	RN	NM_012600	2	BC	12	Cytosol; Soluble fraction	Electron transporter activity; Malate dehydrogenase (decarboxylating) activity; Malate dehydrogenase (oxaloacetate-decarboxylating) (NADP+) activity; Malic enzyme activity; Oxidoreductase activity etc	Carbohydrate metabolism; Malate metabolism; Tricarboxylic acid cycle
Ubiquitin-conjugating enzyme E2G1 (Ube2g1 Gene/UBC7 gene)	MM	NM_025985	4	OC	12	Unknown	Ubiquitin-protein ligase activity; Ubiquitin conjugating enzyme activity	Protein ubiquitination; Protein modification; Ubiquitin cycle; Ubiquitin-dependent protein catabolism
PTMS (Parathymosin)	RN	NM_031975	3	BC	12	Nucleus	Enzyme inhibitor activity; Zinc ion binding	DNA replication; Cellular defense response; Development; Immune response; Regulation of progression through cell cycle
ERG3 (sterol-C5-desaturase)	RN	NM_053642	5	OC	12	Endoplasmic Reticulum; integral to membrane	Oxidoreductase activity; Lathosterol activity; C-5 sterol desaturase activity; Iron ion binding	Lipid Metabolism; sterol biosynthesis
PRKAR1A gene	RN	NM_013181	4	OC	12	Cytoplasm; cAMP-dependent protein kinase complex	3'-5'-cAMP binding; Nucleotide binding; Protein binding; Kinase activity; cAMP-dependent protein kinase regulator activity	cell proliferation; signal transduction; intracellular signaling cascade; mesoderm formation; negative regulation of meiosis etc..
Member RAS oncogene family (RAN GTPase gene)	RN	NM_053439	7	BM	25	Nucleus; nuclear pore	GTP binding; GTPase Activity; protein transporter activity	DNA metabolism; RNA-nucleus export; microtubule cytoskeleton organization and biogenesis; small GTPase mediated signal transduction; regulation of progression through cell cycle etc..
ARA24	MM	AK075900	3	BM	25	Nucleus; nuclear pore	GTP binding; GTPase Activity; protein transporter activity	DNA metabolism; RNA-nucleus export; microtubule cytoskeleton organization and biogenesis; small GTPase mediated signal transduction; regulation of progression through cell cycle etc..
RANGTPase	MM	AF159256	5	BM	25	Nucleus; nuclear pore	GTP binding; GTPase activity; Nucleotide binding; Protein binding; Protein transporter activity	DNA metabolism; RNA-nucleus export; microtubule cytoskeleton organization and biogenesis; small GTPase mediated signal transduction; regulation of progression through cell cycle etc..
LPS/GTP-binding protein	MM	S83456	5	OC	25	Unknown	Unknown	Unknown
GTP binding Nucleo Protein TC4	MM	AK012844	2	OC	25	Unknown	Unknown	Unknown
GTP binding protein mRNA	HS	AF054183	2	NC	25	Unknown	Unknown	Unknown
RANP1 (RAN Pseudogene 1)	HS	NG_002749	2	NC	25	Unknown	Unknown	Unknown
HLA-E gene **	HS	NM_005516	5	NC	25	Integral to Membrane; MHC class I protein complex	MHC class I receptor activity	antigen processing, endogenous antigen via MHC class I; Antigen presentation
OK/SW-cl.81	HS	AB062399	1	NC	12	Unknown	Unknown	Unknown
XPO4	RN	XM_214191	1	NC	12	Nucleus	Binding	Protein Transport
Rasl2-9	MM	NM_009028	2	BC	12	Nucleus	GTP binding & nucleotide binding	Intracellular protein transport; small GTPase mediated signal transduction
Tyrp1 (tyrosinase related protein 1) gene	RN	XM_238398	5	BC	12	Extracellular space; integral to membrane	Mono-Oxigenase activity; Oxidoreductase activity; structural molecule activity	Metabolism; melanin biosynthesis from tyrosine
ARHGEF6 gene (Rac/Cdc42)	RN	NM_001005565	2	OC	12	intracellular	GTPase activator activity; Rho guanyl-nucleotide exchange factor activity	Unknown
Ribosomal protein L7 (RPL7 gene)	RN	XM_216318	5	OC	12	Intracellular; Cytosolic ribosome; large ribosomal subunit	RNA binding; transcriptional regulation activity; structural constituent of ribosome	Ribosome biogenesis; protein biosynthesis
RNMX	HS	NM_002139	2	OC	12	heterogeneous nuclear ribonucleoprotein complex	RNA & nucleotide binding	Unknown
Immunoglobulin mu heavy chain	HS	AY671584	6	BC	12	Membrane; membrane fraction	antigen binding	immune response
vitamin D receptor (VDR) gene	RN	NM_017058	6	BM	20	Nucleus; nuclear chromosome	Vitamin D binding; vitamin D3 receptor activity; Steroid harmone receptor activity; ligand-dependent nuclear receptor activity etc..	Ca ion homeostasis; regulation of transcription from RNA polymerase II promoter; Signal transduction; negative regulation of transcription etc..
Iodotyrosine dehalogenase 1/chromosome 6 open reading frame 71 (DEHAL1 gene/C6orf71 gene) **	HS	AY424902	3	BC	5	Unknown	Oxidoreductase activity; Nitroreductase activity	Nitroreductase process
TAF13 gene	RN	XM_227586	2	NC	5	Nucleus; transcription factor TFIID complex	Protein binding; general RNA polymerase II transcription factor activity ; transcription factor activity	Transcription Initiation; regulation of transcription, DNA-dependent
ribosomal protein S27	RN	NM_053597	3	OC	5	Intracellular; ribosome; cytosolic small ribosomal subunit (sensu Eukaryota)	RNA binding; Zn ion binding; structural constituent of ribosome	Cell proliferation; Signal transduction; protein biosynthesis
KIAA0893 (WDR47)	HS	NM_014969	1	NC	5	Unknown	Cytoskeleton assembly	Pre-mRNA processing
USP9X gene	HS	NM_004652	1	NC	5	Unknown	cysteine-type endopeptidase activity; ubiquitin thiolesterase activity	Ubiquitin Cycle; ubiquitin-dependent protein catabolism; Female gamete genearation
Mutant glutathione S-transferase pi (mutant GSTP1 gene) **	HS	AY887902	3	OC	5	Unknown	Transferase activity; glutathione transferase activity	Metabolism; central nervous system development
Isocitrate dehydrogenase 1 (NADP+)	RN	NM_031510	5	NC	5	Cytosol; peroxisome	Oxidoreductase activity; isocitrate dehydrogenase (NADP+) activity	Glutathione, glyoxilate, Isocitrate metabolism; main pathways of carbohydrate metabolism; TCA cycle; response to oxidative stress etc..
Granzyme B splice variant 2 (Gzmb gene)	HS	AY232656	5	BM	45	Extracellular space	Chymotrypsin activity; Granzyme B activity; Hydrolase activity; Serine-type endopeptidase activity; Serine-type peptidase activity; Trypsin activity	Apoptosis; Cytolysis; Proteolysis and peptidolysis
Antigen identified by monoclonal antibody Ki-67 (Ki-67 gene)	MM	X82786	7	BM	45	Nucleus; Nucleolus; Cytoplasm; Condensed chromosome; chromosome, pericentric region	ATP binding	Cell Proliferation;meiosis; regulation of progression through cell cycle
Actin related protein (ARP2 gene)	RN	NM_001009268	9	BC	45	Actin Cytoskeleton; Arp2/3 protein complex; Cytoskeleton	Protein binding; Structural molecule activity; structural constituent of cytoskeleton	cell motility
small nuclear ribonucleoprotein polypeptide G (SNRPG gene)	RN	XM_232769	3	NC	45	Nucleus; Spliceosome complex; small nucleolar ribonucleoprotein complex	RNA binding; RNA splicing factor activity, transesterification mechanism	mRNA processing; nuclear mRNA splicing, via spliceosome
Rab1 gene	RN	NM_031090	5	OC	45	Intracellular; Golgi apparatus; endoplasmic reticulum	DNA & GTP binding; GTPase activity; protein transporter activity	small GTPase mediated signal transduction; regulation of transcription, DNA-dependent; Intracellular protein transport etc..
C/EBP-induced protein	RN	NM_012524	5	BC	45	Nucleus; transcription factor complex	DNA & protein binding; RNA polymerase II transcription factor activity, enhancer binding etc..	Fat cell & macrophage differentiation; embryonic placenta development; regulation of transcription, DNA-dependent etc..
Solute carrier family 35 (UDP-galactose transporter), member 2 (Ugalt 2 gene)	MM	NM_016752	4	NC	45	Golgi stack & membrane; integral to membrane	Nucleotide sugar transporter activity; UDP-galactose transporter activity	Galactose metabolism; UDP-galactose transport; nucleotide-sugar transport
peptidylglycine alpha-amidating monooxygenase (PAM)	RN	NM_013000	1	BC	45	Cytosol; secretory granule; Extracellular space; integral to plasma membrane	Cu2+ ion activity; Oxidoreductase activity; Electron transport activity; peptidylglycine monooxygenase activity	Protein modification; Peptide amidation; peptide metabolism
speckle-type POZ protein (Spop gene)	RN	XM_213437	1	NC	7	Nucleus	Protein binding; Structural molecule activity; structural constituent of cytoskeleton	mRNA Processing
Neurexophilin 3 (Nxph3)	RN	NM_021679	3	NC	7	extracellular region/space	receptor binding	neuropeptide signaling pathway
Toll-like receptor (TlR-1)	MM	NM_030682	5	BC	7	Membrane; integral to membrane	Receptor activity; transmembrane receptor activity	Immune response; inflammatory response
Trypsinogen	RN	NM_173127	3	BC	7	Unknown	Trypsin, Peptidase, Hydrolase & chymotrypsin activity; Ca2+ ion binding	Digestion; proteolysis and peptidolysis
Defensin, beta 1 (Defb1)	RN	NM_031810	4	OC	7	extracellular region	Unknown	Xenobiotic metabolism; Innate immune response; response to pest, pathogen or parasite etc..
Gpr73 gene (G-protein coupled receptor protein 73)	RN	NM_138977	6	NC	7	integral to membrane	Rhodopsin-like receptor activity; neuropeptide Y receptor activity; G-protein coupled receptor activity	G-protein coupled receptor protein signaling pathway
α-platelet derived growth factor receptor (PDGFRA gene)	RN	XM_214030	6	BC	7	Extracellular space; membrane & integral to plasma membrane	ATP binding; Protein kinase & dimerization activity; platelet-derived growth factor alpha-receptor activity; transmembrane receptor protein tyrosine kinase activity etc..	Cell proliferation; gliogenesis; organogenesis; cell surface receptor linked signal transduction; protein-amino acid phosphorylation; transmembrane receptor protein tyrosine kinase signaling pathway etc..
MDM2 gene	MM	NM_010786	9	BM	9	Nucleus; Nucleolus; Cytoplasm; ubiquitin ligase complex	Protein, metal ion & Zn binding; ubiquitin-protein ligase activity	Protein catabolism; Protein ubiquitination; traversing start control point of mitotic cell cycle
Ribonucleoprotein V3 (CAT60-V3 gene)	HS	AJ504715	3	NC	9	Unknown	Unknown	Unknown
MHC class Ib gene	RN	XM_215303	2	OC	9	MHC class I protein complex	peptide binding	Immune response
Znf173 (Trim26)	RN	NM_001011665	4	OC	9	ubiquitin ligase complex	DNA, protein, metal ion & Zn ion binding; ubiquitin-protein ligase activity	protein ubiquitination
RNA binding motif protein (X chromosome) (RBMX gene)	HS	NM_002139	2	NC	9	heterogeneous nuclear ribonucleoprotein complex	RNA & nucleotide binding	Unknown
D1 dopamine receptor gene	RN	NM_012546	3	NC	9	Integral to membrane; integral to plasma membrane fraction	GPCR activity; Rhodopsin-like receptor activity; dopamine D1 receptor activity	Eating behaviour; GPCR protein signallin pathway; G-protein signaling, coupled to cyclic nucleotide second messenger; dopamine receptor, adenylate cyclase activating pathway etc..
Uncoupling Protein (UCP2 gene)	RN	NM_019354	5	OC	9	Inner membrane; Integral to membrane; mitochondrial inner membrane	Binding; transporter activity	Proton transport; Mitochondrial transport; Response to superoxide
carnitine palmitoyl transferase I (CPT1)	RN	NM_031559	3	OC	9	Integral to membrane; Outer membrane; mitochondrial outer membrane	Acyltransferase activity; carnitine O-palmitoyltransferase activity	Transport; Fatty acid metabolism; Fatty acid beta-oxidation
haptoglobin (Hp)	RN	NM_012582	1	BM	9	Extracellular space; Extracellular region	Trypsin, Peptidase, Hydrolase & chymotrypsin activity; Serine-type endopeptidase activity	Acute phase response; Defense phase response; Iron ion homeostasis; Proteolysis and peptidolysis
peroxiredoxin 5	RN	NM_053610	7	BM	9	Peroxisome; Mitochondrion	Peroxidase activity; Electron transport activity;oxidoreductase activity; antioxidant activity	Response to oxidative stress; Inflammatory reponse; Respiratory gasseous exchange; peroxisome organization and biogenesis
peroxisomal membrane protein 20	MM	AF124994	2	BM	9	Peroxisome; Mitochondrion	Peroxidase activity; Electron transport activity;oxidoreductase activity; antioxidant activity	Response to oxidative stress; Inflammatory reponse; Respiratory gasseous exchange; peroxisome organization and biogenesis
Peroxiredoxin 6 (Prdx 6 gene)	RN	NM_053576	2	BC	9	Cytosol; Lysosome	Catalytic, Hydrolase, Oxidoreductase & peroxidase activity; thioredoxin peroxidase activity	Lipid catabolism; Response to reactive oxygen species
thiol peroxidase homologous protein (TPX VI)	HS	AJ249483	2	NC	9	Unknown	Unknown	Unknown
ESRRA gene	HS	DQ053013	5	BC	23	Nucleus	Metal ion, Steroid binding; Transcription factor activity; Steroid hormone receptor activity	Transcription; Regulation of transcription, DNA-dependent
ribosomal protein S6 kinase (Rps6ka gene/p90-Rsk1 gene)	RN	XM_341758	3	BC	23	Nucleus	ATP, Nucleotide binding; Transferase activity; Protein serine/threonine kinase activity	Protein Kinase cascade; Protein amino acid phosphorylation
Leucine Aminopeptidase (LAP gene)	RN	NM_001011910	1	BM	23	Cytoplasm; Intracellular; Mitochondrion	Hydrolase, Prolyl aminopeptidase & leucyl aminopeptidase activity; Mg, Mn & Zn ion binding	Protein metabolism; Proteolysis and peptidolysis
Smcy homolog (SMCY gene) **	HS	BC011053	3	OC	23	Probably - Nucleus	DNA, Protein, Metal ion, Zn ion binding	Spermatogenesis; regulation of transcription, DNA-dependent
HLA-A gene **	HS	AJ426561	6	BM	23	Integral to plasma membrane; MHC class I protein complex	MHC class I receptor activity	Antigen presentation, endogenous antigen; Antigen processing, endogenous antigen via MHC class I
Testis spermatogenesis apoptosis related protein 1 (TSARG1 gene)	RN	NM_001005885	2	NC	23	Unknown	Unknown	Unknown
carboxypeptidase E (Cpe)	RN	NM_013128	1	BC	23	Plasma membrane; Extracellular space	Hydrolase activity; Metallocarboxy peptidase activity; Zn ion binding; Carboxypeptidase E activity;	Insulin processing; Peptide harmone processing; Neuropeptide signaling pathway; Protein modification; Proteolysis and peptidolysis; Metabolism
Centromere protein A (CENP-A)	HS	NM_001809	1	BC	23	Nucleus; Nucleosome; Chromosome, pericentric region	DNA binding; Chromatin binding	Nucleosome assembly; Chromosome organization and biogenesis (sensu Eukaryota)
Alkaline Phosphatase gene (Alp)	RN	NM_013059	1	BC	23	Extracellular space; Integral to membrane	Mg ion binding; Hydrolase activity; Alkaline phosphatase activity	Metabolism
beta-D-galactosidase fusion protein	MM	M60510	1	NC	23	Unknown	Unknown	Unknown
gene rich cluster, complement component 9 gene (C9 gene)	MM	BC010305	4	OC	23	Integral to plasma membrane; Membrane attack complex	Unknown	Cytolysis; Hemolysis; Immune response; Complement activation - Alternative & Classical pathways
Ceruloplasmin gene (CP gene) (Ferroxidase)	RN	NM_012532	4	BC	23	Extracellular region/space; Anchored to plasma membrane	Copper ion binding; Ferroxidase activity; Oxidoreductase activity; Copper ion transporter activity	Copper ion/Iron ion transport; Copper ion/Iron ion homeostasis; Plasma membrane copper ion transport
Triosephosphate isomerase 1 (Tpi1)	RN	NM_022922	8	BC	23	Unknown	Isomerase activity; Triose-phosphate isomerase activity	Glycolysis; Gluconeogenesis; Lipid biosynthesis; Fatty acid biosynthesis; Pentose-phosphate shunt
Ki-RAS	HS	AF493917	9	BM	23	Unknown	GTP binding; Nucleotide binding; GTPase activity	Regulation of progression through cell cycle; Small GTPase mediated signal transduction
CSF1R (colony stimulating factor 1 receptor)/ FMS proto-oncogene	RN	NM_001029901	3	BM	23	Extracellular space; Integral to plasma membrane	ATP & Protein binding; Kinase activity; Macrophage colony stimulating factor receptor activity; Protein Ser/Thr Kinase activity etc..	Cell proliferation; Myogenesis; Transmembrane receptor protein tyrosine kinase signaling pathway; Development; Signal transduction; regulation of progression through cell cycle etc..
Sgcd gene ((sarcoglycan, delta (dystrophin-associated glycoprotein))	MM	NM_011891	3	NC	23	Integral to plasma membrane; Cytoskeleton; Sarcoglycan complex	Protein binding	Membrane organization & biogenesis; Cytoskeleton organization and biogenesis
GABA receptor Beta 2 subunit (Gabrb2)	RN	NM_012957	4	OC	23	Extracellular space; Integral to membrane; Postsynaptic membrane	GABA- A receptor activity; Ion Channel activity; Neurotransmitter receptor activity; Inhibitory extracellular ligand-gated ion channel activity	Chloride transport; Synaptic transmission; Gamma-aminobutyric acid signaling pathway
Tinagl (tubulointerstitial nephritis antigen-like)	MM	NM_023476	1	OC	23	Unknown	Transporter activity; Cysteine-type endopeptidase activity	Transporter; Proteolysis and peptidolysis
Sek-4 (EphA4) gene **	MM	X76012	5	OC	23	Membrane; integral to membrane	ATP & Nucleotide binding; Transferase, Kinase, Protein Tyrosine & Protein Ser/Thr Kinase activity; Ephrin receptor activity	Axon guidance; Protein Amino-acid phosphorylation; Transmembrane receptor protein tyrosine kinase signaling pathway
Trpc6 (Transient receptor protein 6)	RN	NM_053559	2	NC	23	Integral to plasma membrane; Membrane	Calcium channel activity; Cation channel activity; Nonselelctive cation channel activity; Store-operated calcium channel activity	Calcium ion transport; Cation transport; Elevation of cytoplasmic calcium ion concentration; Regulation of transcription, DNA-dependant
lunatic fringe gene (Lfng)	RN	NM_133393	4	OC	23	Extracelular space; Golgi stack; integral to membrane	Transferase activity; Transferase activity, transferring glycosyl groups	Development; Compartment secification; Regulation of Notch signaling pathway
TCR gamma locus (TCR gamma 1 & 3) **	MM	AF037352	3	BC	23	Integral to plasma membrane	Transmembrane receptor activity	Immune response
Extracellular matrix protein precursor SC1 mRNA (ECM2) gene **	MM	U77330	3	OC	23	Extracellular matrix (sensu Metazoa)	Integrin binding	Cell-matrix adhesion
(ELTD1) EGF, latrophilin and seven transmembrane domain containing 1 (KPG_003 Protein)	HS	AB032017	3	OC	23	Membrane; integral to membrane	Calcium ion binding; G-protein coupled receptor activity	Signal transduction; Neuropeptide signaling pathway
myosin, heavy polypeptide 9 (Non-Muscle) Myh9	RN	NM_013194	4	OC	11	Myosin; Cytoplasm; Cytoskeleton; Kinesin complex	ATP, Actin binding; Calmodulin binding; Motor activity	Cellular morphogenesis; Muscle development; Perception of sound; Cytoskeleton organization and biogenesis
Adenosine monophosphate deaminase 3 (Ampd3)	MM	D88994	1	OC	11	Unknown	Hydrolase activity; Deaminase activity; AMP deaminase activity	Nucleotide metabolism; Purine ribonucleoside monophosphate biosynthesis
Cxcr4 ((C-X-C motif) receptor 4) gene	MM	NM_009911	5	BM	11	Integral to membrane	Signal transducer, GPCR, C-C chemokine receptor activity; C-X-C chemokine receptor activity; Purinergic nucleotide receptor activity, G-protein coupled etc..	T-Cell proliferation; Brain development; Signaltransduction; Germ cell line & migration; Neuron cell migration; G-protein coupled receptor protein signaling pathway; Chemotaxis etc..
Diabetic nephropathy-related protein (Dnr411) gene	MM	AY256858	2	NC	11	Cytoplasm	Phosphotidylinositol binding; Phosphatidylinositol transporter activity	Phosphatidylinositol metabolism
SPARC-like 1 (mast9, hevin) (Sparcl1 gene)	RN	NM_012946	2	OC	11	Extracellular space; Extracellular matrix (sensu Metazoa)	Calcium ion binding	Unknown
DNA Polymerase N (Pol N) gene	RN	XM_573636	3	NC	11	Nucleus	DNA Binding	DNA Replication
Developmental arteries and neural crest EGF-like (Fibulin 5 gene)	RN	NM_019153	4	OC	11	Soluble fraction; Extracellular matrix (sensu Metazoa)	Protein, Integrin & calcium ion binding;	Cell-matrix adhesion
MYC-Associated Zn-Finger Protein (MAZ)	MM	AB006360	5	OC	11	Nucleus; Extracellular space: Transcription factor complex	DNA, Metal ion, Zn, Nucleic acid binding; Transcription factor activity	Transcription; Regulation of transcription, DNA-dependent
Leukotriene B4 receptor (Ltb4r) gene	RN	AB025230	3	OC	11	Integral to plasma membrane	Leukotriene receptor activity	Inflammatory response
AQP7 (Aquaporin 7) gene **	MM	AB027516	5	NC	11	Outer membrane; Integral to plasma membrane	Transporter activity; Water channel activity; Porin activity	Water transport
Sgcb gene (Sarcoglycan, beta (Dystrophin-associated glycoprotein))	MM	AB044627	4	OC	13	Cytoskeleton; Integral to plasma membrane; Sarcoglycan complex	Unknown	Membrane organization & biogenesis; Cytoskeleton organization and biogenesis
Eotaxin (Scya11/Ccl11) gene	RN	NM_019205	4	OC	13	Extracellular region	Chemokine activity	Chemotaxis; Immune response; Inflammatory response
Triadin gene (Trdn)	RN	NM_021666	4	NC	13	Integral to membrane; Sarcoplasmic reticulum	Protein binding; Receptor binding	Muscle contraction; Calcium ion homeostasis
Znf330 (Zinc finger protein 330-NOA36) gene	RN	XM_341666	5	OC	13	Nucleus; Nucleolus; Midbody; Chromosome, pericentric region	Metal ion binding; Zn ion binding	Unknown
Hap1 gene (Huntington-associated protein 1)	RN	NM_024133	1	BC	13	Actin Cytoskeleton; Early & Late endosome; Cytoplasmic membrane-bound vesicle	Protein Binding	Development; Synaptic transmission; Neurogenesis; Early endosome to late endosome transport; Vescicle transport along microtubule
5HT3 serotonin receptor gene(Htr3 gene)	RN	NM_024394	3	OC	13	Extracellular space; Post synaptic membrane; Integral to plasma membrane	Seratonin receptor activity; Serotonin-activated cation-selective channel activity; Neurotransmitter receotir activity; Extracellular ligand-gated ion channel activity etc.	Digestion; Ion transport; Synaptic transmission
Filensin (Bfsp1 gene)	RN	XM_342529	1	NC	13	Kinesin complex; Membrane; Nucleus; Intermediate filament; Cytoskeleton; Exosome (RNase complex) etc..	3'-5'-exoribonuclease activity; Structural constituent of eye lens & cytoskeleton; RNA & protein binding..	RNA & rRNA processing
glp-1 receptor gene (Glp-1r)	RN	NM_012728	2	OC	13	Plasma membrane; Extracellular space; Integral tomembrane..	Glucagon receptor activity; GPCR activity; Peptide receptor activity, G-protein coupled..	Positiveregulation of blood pressure; Neuropeptide signalling pathway; Adenylate cyclase activation; GPCR protein signaling pathway; Generation of precursor metabolites and energy
Gonadotropin releasing hormone receptor (GNRHR) gene	RN	NM_031038	1	BC	13	Integral to membrane; Plasma membrane	Gonadotrophin releasing harmone activity; Growth hormone-releasing hormone receptor activity; GPCR activity; Rhodopsin-like receptor activity	Development; G-protein coupled receptor protein signaling pathway
Survivin40 (Bicr5 gene) **	MM	AF115517	1	BM	13	Intracellular; Midbody; Cytoplasm; Chromosome, pericentric region	Metal ion binding; Cysteine protease inhibitor activity; Endopeptidase inhibitor activity	Embryonic development; Anti-apoptosis; Microtubule cytoskeleton organization and biogenesis
long-chain acyl-CoA dehydrogenase (Acadl) gene	RN	NM_012819	3	OC	13	Extracellular space; Mitochndrian	Acyl Coenzyme-A dehydrogenase activity; Oxidoreductase activity; Long-chain-acyl-CoA dehydrogenase activity	Electron transport; Fatty acid metabolism
Stannin gene (Snn gene) **	MM	AF030522	1	NC	13	Integral to membrane	Unknown	Response to abiotic stimulus & stress
PSP94 gene (Msmb)	RN	NM_019188	1	OC	13	Nucleus; Extracellular space ..	Unknown	Unknown
Mammary gland growth regulator gene (WNT10b)	MM	AF029307	3	BC	13	Extracellular space & region;	Receptor binding; Signal transducer activity	Cell-Cell signalling; Organogenesis; Wnt receptor signaling pathway; Signal transduction; Frizzled-2 signaling pathway
Transketolase (Tkt) gene	RN	NM_022592	1	OC	13	Unknown	Calcium ion binding; Transketolase activity; Transferase activity..	Regulation of growth; Fertilization (sensu Metazoa)
Signal transducer and activator of transcription 6 (Stat6 gene)	RN	XM_343223	5	BC	32	Nucleus; Cytoplasm	ATP binding; Calcium ion binding; Signal transducer activity; Transcription factor activity	Intracellular signalling cascade; Regulation of cell proliferation; Regulation of transcription from RNA polymerase II promoter
Anti-Mullerian hormone type 2 receptor	RN	NM_030998	2	OC	32	Extracellular space;Integral to membrane & plasma membrane	ATP binding; Harmone binding; cAMP-dependant protein kinase activity; transmembrane receptor protein serine/threonine kinase signaling protein activity etc..	TGFB receptor signalling pathway; Sex determination; Mullerian duct regression; Protein amino-acid phosphorylation
Type II Hexokinase gene	RN	U19605	1	BC	32	Membrane; Mitochondrial outer membrane	ATP binding; Catalytic activity; Transferase activity; Hexokinase activity	Glycolysis; Glucose catabolism; Regulation of progression through cell cycle
Homeobox protein NKX-2.5 gene	MM	AF091351	4	BC	32	Nucleus;Transcription factor complex	Protein binding; Transcription factor activity; Transcriptional repressor activity	Heart development; Negative regulation of transcription from RNA polymerase II promoter
DCTN1 (Dynactin 1) gene	RN	NM_024130	5	NC	32	Cytoskeleton; Kinesin complex; Cytoplasmic dynein complex	Actin & Microtubule binding; Protein binding; Microtubule motor activity	Muscle development; Microtubule-based process
Signal transducer and transcription activator 5a (Stat5a) gene	RN	NM_017064	5	BC	32	Cytoplasm; Nucleus	Double-stranded DNA binding; Ca ion & Cu ion binding; Transcription factor activity; Signal transducer activity	Regulation of cell adhesion & epithelial cell differentiation; JAK-STAT cascade; Intracellular signaling cascade
phospholemman precursor, gene (Fxyd1)	RN	NM_031648	1	NC	32	Extracellular space;Integral to membrane & plasma membrane	Ion channel activity; Chloride channel activity	Chloride ion transport; Muscle contraction; Calcium ion homeostasis
Latent transforming growth factor beta binding protein 1 (LTBP-1L) gene **	HS	AF171934	2	OC	32	Extracellular matrix (sensu Metazoa)	Calcium ion binding; Growth factor binding; Transforming growth factor beta receptor activity	Unknown
Dystroglycan 1 (DAG1) gene	RN	XM_343483	2	BC	32	Basement membrane; dystroglycan complex	Protein binding	morphogenesis of an epithelial sheet
creatine transporter gene (SLC6A8)	HS	S74039	2	NC	32	Membrane; Integral to plasma membrane	Na ion binding; Symporter activity; Creatine:sodium symporter activity	Na ion transport; Muscle contraction; Neurotransmitter uptake
Integrin Beta 4 subunit gene (ITGB4)	RN	NM_013180	3	BC	32	Basal plasma membrane; Integral to membrane; Integrin complex; Cytoplasm etc..	Protein binding; Receptor activity; Cell adhesion molecule binding	Cell adhesion; Cell-matrix adhesion;Integrin-mediated signaling pathway
Gamma-glutamyl hydrolase gene (Ggh) gene	MM	AF090729	2	NC	32	Extracellular space; Lysosome	Catalytic activity; Hydrolase activity; Gamma-glutamyl hydrolase activity	Glutamine metabolism
Cytokeratin 20 (CK20) gene **	HS	X73501	4	BM	32	Intermediate filament	Structural constituent of cytoskeleton	Unknown
trkB gene (neurotrophic tyrosine kinase, receptor, type 2)	MM	Y12067	3	OC	32	Cytosol; Integral to membrane & plasma membrane	ATP, nucleotide & protein binding; Transferase & transmembrane receptor protein tyrosine kinase activity	Cell differentiation; Feeding behaviour; Development; Mechanoreceptor activity; transmembrane receptor protein tyrosine kinase signaling pathway etc..
Lancl1 gene (lanC (bacterial lantibiotic synthetase component C)-like 1)	RN	NM_053723	1	NC	7	Integral to membrane & plasma membrane	G-protein coupled receptor activity	G-protein coupled receptor protein signaling pathway
Cyclin D3 (Ccnd3) gene	MM	U43844	4	BM	7	Nucleus;Transcription factor complex	Protein binding; Cyclin-dependent protein kinase regulator activity	Cell cycle; Cell division; Signal transduction; Regulation of progression through cell cycle
Zn binding protein (ZnBP gene/Parathymosin)	RN	X64053	3	BC	7	Nucleus	Zn ion binding; Enzyme inhibitor activity	DNA replication; Cellular defense response; Development; Immune response; Regulation of progression through cell cycle
HR gene for hairless protein (Hr)	HS	AJ277249	3	OC	7	Nucleus	Metal ion binding; Transcription factor activity	Transcription; Regulation of transcription, DNA-dependent
h-SHIPPO 1 (outer dense fiber of sperm tails 3) gene **	HS	AB067774	3	NC	7	Unknown	Unknown	Unknown
SAC1 gene	RN	NM_053798	3	NC	7	Integral to membrane	Unknown	Unknown
Somatostatin receptor subtype 5 (Sst5) gene	RN	NM_012882	4	BC	7	Integral to membrane; Integral to plasma membrane	G-protein coupled receptor activity; Rhodopsin like receptor activity; Somatostatin receptor activity	GPCR protein signalling pathway; Negative regulation of cell proliferation; G-protein signaling, coupled to cyclic nucleotide second messenger etc..
Chem R23 gene (chemokine-like receptor 1) **	HS	Y14838	2	BC	7	Integral to membrane	Chemokine receptor activity; GPCR activity, unknown ligand; C5a anaphylatoxin receptor activity; Rhodpsin like receptor activity etc..	Signal transduction; skeletol development; G-protein coupled receptor protein signaling pathway; Chemotaxis; Immune response
Adenine nucleotide translocase 1 (Ant1/Slc25a4) gene	RN	NM_053515	3	OC	7	Integral to plasma membrane; Mitochondrial inner membrane	Transporter activity; Adenine nucleotide transporter activity	Mitochondrial transport; Mitochondrial genome maintenance; Generation of precursor metabolites and energy
Npt1 gene ((Slc17a1) sodium-dependent phosphate/anion cotransporter) **	MM	AJ320524	4	NC	7	Integral to membrane & plasma membrane	Symporter, Carrier & transporter activity; Phosphate transporter activity	Phosphate & sodium ion transport
purinergic receptor P2X, ligand-gated ion channel, 1 (P2x1 gene)	RN	NM_012997	2	OC	7	Integral to membrane; Integral to plasma membrane; light-harvesting complex (sensu Viridiplantae)	ATP binding; ATP-Cation channel activity; Receptor activity; Lipoate-protein ligase B activity etc..	Signal transduction; Synaptic transmission; Apoptosis; Generation of precursor metabolites and energy etc..
Epiregulin (Erg) gene	RN	AB078739	3	BC	7	Extracellular space; Integral to membrane & plasma membrane	Growth factor activity; Epidermal growth factor receptor binding	Angiogenesis; Cell proliferation; Cell-cell signalling; Epidermal growth factor receptor signaling pathway; Regulation of progression through cell cycle
PAPSS2 (ATP sulfurylase/APS kinase isoform SK2 gene) gene	MM	AF172860	2	OC	7	Intracellular	ATP & Nucleotide binding; Sulfate adenylyltransferase (ATP) activity; Nucleotidyltransferase activity; Adenylylsulfate kinase activity	Skeletal Development; Sulfate assimilation; Nucleobase, nucleoside, nucleotide and nucleic acid metabolism
Rab25 gene (member RAS oncogene family)	RN	XM_227404	5	BC	7	Unknown	ATP binding; GTP binding	Intracellular Protein transport; Two-component signal transduction system (phosphorelay); Small GTPase mediated signal transduction
NQO1 gene (NAD(P)H: quinone oxidoreductase 1)	RN	NM_017000	2	BC	7	Cytoplasm	Oxidoreductase activity; NAD(P)H dehydrogenase (quinone) activity; Cytochrome-b5 reductase activity	Electron transport; Nitric Oxide biosynthesis; Synaptic transmission, cholinergic; Xenobiotic metabolism
AMELX gene (Amelogenin)	RN	NM_019154	2	OC	7	Extracellular space; Extracellular matrix (sensu Metazoa)	Protein binding; Structural constituent of tooth enamel; Extracellular matrix structural constituent	Ossification; Odontogenesis; Development; Bone mineralization
CD59A (antigen) gene	RN	NM_012925	1	NC	7	Membrane fraction; Extracellular space; Plasma membrane	Unknown	Blood Coagulation; Immune response; Cell surface receptor linked signal transduction; Regulation of complement activation
CD59B (Antigen) gene	MM	AF292401	1	NC	7	Membrane fraction; Extracellular space; Plasma membrane	Unknown	Blood Coagulation; Immune response; Cell surface receptor linked signal transduction; Regulation of complement activation
GTPase-activating protein Spa-1 (Sipa-1) gene	RN	NM_139330	2	OC	7	Nucleus; Membrane	Rap-GTPase activator activity; Protein binding	Cell proliferation; Intracellular signalling cascade; Cytoskeleton organization and biogenesis; Regulation of cell growth
fibulin-2 (Fbln2) gene	RN	AB074423	3	OC	7	Extracellular space/matrix/region	Calcium ion & Protein binding	Cell adhesion
6-phosphofructo-2-kinase/fructose-2,6-bisphosphatase (pfkb) gene	RN	X65955	5	BC	7	Unknown	ATP binding; Hydrolase, Catalytic, Kinase & transferase activity; Fructose-2,6-bisphosphate 2-phosphatase activity; 6-phosphofructo-2-kinase activity	Metabolism; Fructose 2,6-bisphosphate metabolism
Mitogen-inducible gene 5 (mig-5 gene) **	HS	Z30183	3	NC	7	Unknown	Unknown	Unknown
Leupaxin (Lpxn) gene	MM	AB053936	3	NC	7	Cytoplasm	Metal ion & Zn ion binding	Cell adhesion; Protein complex assembly; Signal Transduction
Mitochondrial DNA polymerase accessory subunit (MtPolB) gene	MM	AF006072	4	NC	12	Mitochondrian; Mitochondrial chromosome	Glycine-tRNA ligase activity; ATP binding; single-strand DNA binding activity; Gamma DNA-directed DNA polymerase activity	Protein biosynthesis; Glycyl-tRNA aminoacylation; DNA-dependent DNA replication
ATP-binding cassette protein (Abcd4) gene	MM	AF213384	5	OC	12	Integral tomembrane; Peroxisome	ATP binding; ATPase activity, coupled to transmembrane movement of substances; Nucleotide binding; ATPase activity; Nucleoside-triphosphatase activity etc..	Transport
Golgin (Golga4 - golgi autoantigen, golgin subfamily a, 4) gene	HS	X82834	2	OC	12	Golgi trans face; Golgi stack; Membrane fraction	Unknown	Vesicle-mediated transport
gamma gene loci of immunoglobulin heavy chains (IGH@)	HS	D78345	6	OC	12	Membrane & Membrane fraction;	Antigen binding	Immune response
Type I interferon receptor, IFNaR2 subunit **	MM	Y09813	5	OC	12	Membrane; Integraltomembrane; Extracellular space	Interferon-alpha/beta receptor activity; Hematopoietin/interferon-class (D200-domain) cytokine receptor activity	Cell proliferation; Regulation of transcription from RNA polymerase II promoter
Thromospondin 4 (TSP-4) gene	RN	X89963	4	BC	22	Extracellular region & space;	Calcium ion & Protein binding; Structural molecule activity	Cell adhesion
Carbonic anhydrase-related polypeptide (Car11)	MM	X61397	3	OC	22	Unknown	Zn ion binding; Carbonate dehydratase activity	One-carbon compound metabolism
Neuronal interacting factor X 1 (NIX1)	RN	XM_578400	3	NC	22	Unknown	Unknown	Unknown
REST/NRSF-interacting lim domain protein (Rilp) (Prickle1) gene	RN	AF399843	3	OC	22	Nucleus; Membrane	Transcription factor binding	Protein-Nulceus import
Type A/B hnRNP protein p38 gene	RN	AJ238855	2	OC	22	Nucleus	mRNA + Nucleotide binding	mRNA editing
type A/B hnRNP protein p40	RN	AJ238854	2	BC	22	Nucleus; Ribonucleoprotein complex; Chromosome, telomeric region	DNA/RNA/Nucleotide binding; Transcriptional activator activity	RNA catabolism & processing; Regulation of transcription, DNA-dependent; Transcription; Telomere maintenance
Calpain-like protease **	HS	Y10552	3	OC	22	Nucleus	Calpain activity; Cysteine-type peptidase activity	Proteolysis and peptidolysis
phosphoinositide 3-kinase (PI3K) gene	HS	Y11312	5	BC	22	Phosphoinositide 3-kinase complex	Kinase activity; Protein binding; Phophotidylinositol binding; Phosphatidylinositol 3-kinase activity	Negative regulation of apoptosis; Intracellular signalling cascade; Protein amino acid phosphorylation; B-cell differentiation
Calcitonin (Calca) gene	RN	NM_017338	5	BM	22	Extracellular space/region; Intracellular; Soluble fraction; Endoplasmic reticulum	Harmone activity; Receptor binding; Calcitonin gene-related polypeptide receptor activity	Cell-Cell signalling; Adenylate cyclase; Inflammatory response; Negative regulation of smooth muscle contraction; elevation of cytoplasmic calcium ion concentration; G-protein signaling, coupled to cAMP nucleotide second messenger
CERKL gene (ceramide kinase-like protein )	RN	XM_578135	5	NC	22	Unknown	Unknown	Unknown
cytokine receptor family II soluble 1 precursor (Crf2-s1 gene)	RN	AJ555485	5	OC	22	Cytosol; Membrane	Hematopoietin/interferon-class (D200-domain) cytokine receptor activity; Protein binding; Receptor activity..	Regulation of tyrosine phosphorylation of Stat3 protein
GDP-L-fucose pyrophosphorylase (Fpgt) gene	RN	AJ276066	2	NC	22	Cytosol	Nucleotidyl transferase activity; Fucose-1-phosphate guanylyltransferase activity	GDP-L-fucose biosynthesis
Hereditary haemochromatosis-like protein (Hfe)	RN	AJ001517	2	NC	22	Cytoplasm; Plasma membrane; Integral to plasma membrane; MHC class I protein complex	Iron ion binding; MHC class I receptor activity	Iron ion homeostasis & transport; Antigen processing, endogenous antigen via MHC class I; Protein complex assembly; Receptor mediated endocytosis; Antigen presentation, endogenous antigen etc..
Prostaglandin D synthase (Pgtds) gene	RN	NM_013015	3	BC	22	Nuclear membrane; Golgi apparatus; Membrane; Rough endoplasmic reticulum; Extracellular region/space	Retinoid binding; Transporter activity; Isomerase activity; Prostaglandin-D synthase activity	Prostaglandin biosynthesis & metabolism; Transport; Regulation of circadian sleep/wake cycle, sleep
GW112 protein (Olfactomedin 4 (Olfm 4) gene)	HS	AF097021	2	NC	3	Extracellular space; Membrane	Latrotoxin receptor activity	Unknown
EGF, latrophilin and seven transmembrane domain containing 1 (ELTD1/KPG_003 protein) gene	HS	AB032017	4	NC	3	Membrane; Integral to membrane	Calcium ion binding; Receptor activity; G-protein coupled receptor activity	Signal transduction; Neuropeptide signaling pathway
Protein translation initiation factor (SUI1 gene)	HS	AJ012375	4	NC	3	Cytoplasm	Translation initiation factor activity	Protein biosynthesis; Regulation of translation; Translation initiation; Response to stress
Carnitine/acylcarnitine translocase (CACT gene/SLC25A20 gene) **	HS	Y17775	4	NC	3	Mitochondrian; Mitochondrial inner membrane	Binding; Lipid transporter activity	Transport
Endothelin converting enzyme (ECE) gene	RN	NM_053596	3	BC	3	Membrane fraction; Integral to membrane	Zn ion binding; Hydrolase activity; Endothelin-converting enzyme 1 activity ; Metallopeptidase activity; Neprilysin activity	Cell-Cell signalling; Protein processing; Proteolysis and peptidolysis
Leucine-rich repeat-containing G protein-coupled receptor 8 (LGR8) gene	HS	AF403384	4	BC	3	Membrane fraction; Integral to membrane	Receptor activity; Rhodopsin-like receptor activity	Signal transduction; G-protein coupled receptor protein signaling pathway
Transforming growth factor alpha precursor (Tgfa)	RN	NM_012671	5	BC	3	Extracellular space; Integralto membrane; Soluble fraction	Protein binding; Epidermal Growth factor receptor binding; Epidermal growth factor receptor activating ligand activity etc..	Angiogenesis; Anti-apoptosis; Cell proliferation; Cell-Cell signalling
Interleukin 31 receptor A(IL31RA gene/CRL3/gp130 like receptor) gene	HS	AF106913	3	OC	3	Integral to membrane; Extracellular space	Receptor activity; Hematopoietin/interferon-class (D200-domain) cytokine receptor activity	Unknown
Castration induced prostatic apoptosis-related protein 1 (Cipar-1) gene	RN	AJ010750	4	OC	3	Extracellular space; Integral to membrane	Unknown	Apoptosis
Nuclear receptor coactivator (Ncoa6/RAP250) gene	RN	XM_342552	2	BC	3	Nucleus; Transcription factor complex	Chromatin binding; Retinoid-X receptor binding; Thyroid harmone receptor binding; Estrogen receptor binding; ligand-dependent nuclear receptor transcription coactivator activity etc.	DNA recombination/repair/replication; Estrogen receptor signalling pathway; Positive regulation of transcription from RNA polymerase II promoter; Brain development; Myeloid cell differentiation etc..
Neuromuscular two P domain potassium channel (KNOT1)	MM	AF012324	2	NC	3	Unknown	Unknown	Unknown
11-zinc finger protein (CTCF gene)	RN	AF133731	3	BC	3	Nucleus	DNA binding; RNA polymerase II transcription factor activity; Zn ion binding; Transcription corepressor activity	DNA Methylation; Negative regulation of transcription from RNA polymerase II promoter; Imprinting; Neurogenesis; Dosage compensation, by inactivation of X chromosome etc..
Homeodomain protein (HOXB13) gene/Homeo box B13 gene	RN	XM_220905	2	BC	3	Nucleus; Transcription factor complex	DNA binding; Transcription factor activity	Epidermis development; Development; Organogenesis; Pattern specification; Response to stress; Regulation of transcription, DNA-dependent
Insulin induced gene 2 (Insig2)	RN	BC085682	2	NC	3	Endoplasmic reticulum	Protein binding; Transcription factor binding	Response to sterol depletion
PTH-responsive osteosarcoma B1 protein (B1)	HS	AF095771	2	NC	9	Unknown	Unknown	Unknown
Interleukin-5 receptor alpha precursor	MM	NM_008370	2	BC	9	Extracellular space; Integral to plasma membrane	Interleukin receptor activity; Hematopoietin/interferon-class (D200-domain) cytokine receptor activity	Cell surface receptor linked signal transduction
phospholipase D2 (PLD2) gene	HS	AF033850	3	BC	9	Plasma membrane	Hydrolase activity; Phospholipase D activity	Lipd catabolism; Small GTPase mediated signal transduction; Cytoskeleton organization and biogenesis
Sarcosine dehydrogenase (SARDH)	RN	AF067650	3	OC	9	Mitochondrian; Mitochondrial matrix	Catalytic activity; Oxidoreductase acivity; Aminomethyltransferase activity; Sarcosine dehydrogenase activity	Glycine catabolism; Electron transport..
Adaptor protein Gads (Gads/Grb2/Grap2) gene	MM	AF053405	3	OC	9	Unknown	Protein binding	Intracellular signalling cascade
Putative mitochondrial space protein 32.1	HS	AF050198	2	NC	9	Unknown	Unknown	Unknown
erythroblast macrophage protein EMP (MAEA)	HS	AF084928	3	OC	9	Unknown	Unknown	Unknown
Trp1 beta {protease, serine, 1 (trypsin 1)} PRSS1	RN	AF061266	3	OC	9	Extracellular region	Trypsin & chymotrypsin activity; Calcium ion binding; Peptidase activity;	Digestion; Proteolysis and peptidolysis
Tip associating protein (TAP gene) {nuclear RNA export factor 1- (Nxf1)}	RN	AF093139	3	NC	9	Nucleus; Intracellular; Nuclear pore	RNA binding; Protein binding; Protein-Nucleus import; Nucleocytoplasmic transporter activity	mRNA processing; RNA-nucleus export; mRNA-nucleus export; Protein-nucleus import
hyaluronan mediated-motility receptor (RHAMM/CD44 antigen/HMMR)	HS	U29343	5	BM	9	Unknown	Hyaluronic acid binding	cell motility
Actin-binding double-zinc-finger protein (abLIM)/(ABLIM1) **	HS	AF005654	5	OC	9	Actin Cytoskeleton	Metal ion, Zn ion, Actin binding..	Organogenesis; Visual perception
Beta-1,4-galactosyltransferase	RN	XM_342820	4	BC	9	Golgi apparatus; Integral to membrane; Plasma membrane	Lactose synthase activity; Transferase activity; Beta-N-acetylglucosaminylglycopeptide beta-1,4-galactosyltransferase activity; transferase activity, transferring glycosyl groups etc..	Development of secondary sexual characteristics; Carbohydrate metabolism; Oligosaccharide biosynthesis; Galactose metabolism; Extracellular matrix organization and biogenesis etc..
STAT-induced STAT inhibitor-2 (Socs2) gene	RN	NM_058208	6	BC	9	Cytoplasm	JAK pathway signal transduction adaptor activity; Gorwth harmone receptor binding; SH3/SH2 adaptor activity; Insulin-like growth factor receptor binding etc..	JAK-STAT Cascade; Positive regulation of neuron differentiation; Anti-apoptosis; Regulation of growth; Negative regulation of signal transduction; Regulation of body size etc..
Toll/interleukin-1 receptor-like protein 3 (TIL3)	HS	AF051151	3	OC	9	Integral to membrane; Membrane;	Transmembrane receptor activity	Inflammatory response
Nuclear factor kappa B subunit p65 (NFkB)/RelA gene	RN	AF079314	5	BC	9	Nucleus; Transcription factor complex	Protein binding; Transcription factor activity; Signal transducer activity	Anti-apoptosis; Response to toxin; Positive regulation of I-kappaB kinase/NF-kappaB cascade; Regulation of transcription, DNA-dependent etc..
Zinc-finger protein-37	RN	AF072439	2	OC	9	Intracellular; Nucleus	DNA binding; Nucleic acid binding; Transcription factor activity etc..	Germ cell development; Spermatogenesis; Regulation of transcription, DNA-dependent
Elf-1 related protein (ELFR/ELF4)	HS	AF000670	3	OC	9	Nucleus	DNA binding; Transcription factor activity; Calcium ion binding	Transcription; Regulation of transcription, DNA-dependent
Regulator of G-Protein signalling 10 (RGS10)	HS	AF045229	3	OC	9	Cytoplasm; Golgi	Signal transducer activity.	Negative regulation of signal transduction
Novel Toll protein	RN	AF057025	2	NC	9	Unknown	Unknown	Unknown
High-affinity lysophosphatidic acid receptor (GPR45 gene/PSP24-alpha gene)	HS	U92642	2	OC	9	Integral to membrane	Receptor activity; Rhodopsin-like receptor activity	Signal transduction; G-protein coupled receptor protein signaling pathway
Family with sequence similarity 48, member A (FAM48A)	HS	NM_017569	3	OC	9	Unknown	Unknown	Unknown
Transcription factor SIM2 short form (SIM2 gene)	HS	U80457	3	OC	9	Nucleus	Signal transduceractivity; Transcription factor activity	Cell differentiation; Neurogenesis; Signal transduction; Regulation of transcription, DNA-dependent
Upregulated during skeletal muscle growth protein (Usmg2 gene)	MM	AJ290944	4	NC	11	Unknown	Unknown	Unknown
DD NR#2-Down-regulated in nephrectomized rat kidney #2	RN	AB108670	4	OC	11	Unknown	GTPase activator activity	Unknown
Constitutive androstane receptor (CAR) gene	RN	NM_213625	2	BC	11	Cytosol; Nucleus	DNA/Metalio/Protein binding; Ligand-dependent nuclear receptor activity; Transcription factor activity; Steroid hormone receptor activity etc..	Negative regulation of transcription; Regulation of transcription, DNA-dependent etc.
Death domain receptor 3 (DDR3) gene	HS	U83599	3	OC	11	Cytosol; Integral to membrane & plasma membrane	Protein binding; Receptor activity; Tumor necrosis factor receptor activity	Regulation of apoptosis; Cell surface receptor linked signal transduction
MAP kinase 3b	HS	U66839	5	OC	11	Unknown	Unknown	Unknown
Beta-Tubulin-folding cofactor E	HS	U61232	3	NC	11	Golgi; Late endosome compartments	Membrane trafficking	Unknown
Ran_GTP binding protein 5 (RanBP5(Importin5))	HS	Y08890	5	OC	11	Cytoplasm; Nucleus; Nuclear pore	GTPAse inhibitor activity; RanGTPase binding; Nuclear localization sequence binding; Protein receptor activity	Proten transport, Protein-Nucleus import, docking; NLS-bearing substrate-nucleus import
SAP130 spliceosomal associated protein {splicing factor 3b, subunit 3, 130kDa (SF3B3)} **	HS	AJ001443	2	NC	11	Spliceosome complex; Small nuclear ribonucleoprotein complex	Nuclei acid binding; RNA splicing factor activity, transesterification mechanism	RNA splicing; Protein complex assembly; Nuclear mRNA splicing, via spliceosome
Monocarboxylate transporter 2 (MCT2)/(Slc16a7)	RN	U62316	1	OC	11	Membrane fraction; Integral to membrane & plasma membrane	Carrier/transporter/symporter activity; Monocarboxylic acid transporter activity; Monocarboxylate porter activity etc..	Organic anion transport; Monocarboxylic acid transport
Serine/threoine kinase/STE20-like kinase	RN	NM_019349	2	OC	11	Unknown	ATP/DNA binding; Protein Kinase activity; Nuclease activity; Protein-Tyrosine kinase activity; Transferase activity; Protein serine/threonine kinase activity	Nucleotide Excision repair; Protein amino acid phosphorylation
Melastatin like 2 (Mls2/Trpm4) gene	RN	AB040807	1	OC	11	Integral to membrane; Plasma membrane	Receptor activity; Voltage gated ion channel activity; Calcium activated cation channel activity	Calcium ion transport; Regulation of membrane potential
11-beta-hydroxysteroid dehydrogenase type 2 (HSD11B2)	RN	NM_017081	2	BC	11	Extracellular space; Microsome	Oxidoreductase activity; 11-beta-hydroxysteroid dehydrogenase activity	Cell-Cell signalling; Metabolism; Glucocorticoid biosynthesis
Squalene epoxidase (Sqle)	RN	NM_017136	4	OC	11	Microsome; Extracellular space; Integral to membrane	Monooxygenase activity; Oxidoreductase activity; Squalene monooxygenase activity	Electron transport; Metabolism; Sterol biosynthesis; Aromatic compound metabolism
Aryl hydrocarbon receptor nuclear translocator-like (Arntl/Bmal1)	RN	NM_007489	4	OC	11	Nucleus	DNA binding; Signal transducer activity; Protein binding; Transcription factor activity; Transcription regulator activity	Circadian Rhythym; Signal transduction; Regulation of protein catabolism; Protein-nucleus import, translocation
Slingshot (hSSH-1)	HS	AB072357	4	NC	21	Unknown	Protein tyrosine/serine/threonine phosphatase activity	Protein amino acid dephosphorylation
Toll-like receptor 5 (Tlr5)	RN	XM_223016	3	BC	21	Extracellular space; Integral to membrane;	Actin/Nucleic acid binding; Receptor activity	Immune response; Inflammatory response
Type I hair keratin 5 (KRTHA5 gene)	HS	Y16791	4	BC	21	Intermediary filament	Structural molecule activity	Morphogenesis
T-cell receptor delta precursor {T cell receptor delta variable 1 (TRDV1)}	HS	AE000660	4	OC	21	PRESENT IN MULTIPLE COMPONENTS	MULTI FUNCTIONAL (PLEIOTROPIC)	MANAGES MULTI-PROCESSES
kelch-like protein (Klhl gene)	RN	AJ133126	5	OC	21	Cytoplasm; Cytoskeleton	Actin binding; Protein binding	Actin cytoskeleton organization and biogenesis
KH type splicing regulatory protein KSRP	MM	AF094696	2	OC	21	Nucleus	DNA binding; Subtilase activity; Transcriptional activator activity	Positive regulation of transcription; Regulation of transcription, DNA-dependent; Proteolysis & peptidolysis etc..
Sumiko (sumiko) gene	MM	AF026274	3	NC	21	Unknown	Unknown	Unknown
Cytochrome P450, family 4, subfamily a, polypeptide 14 (CYP4A14 gene)	MM	Y11638	3	OC	21	PRESENT IN MULTIPLE COMPONENTS	MULTI FUNCTIONAL (PLEIOTROPIC)	MANAGES MULTI-PROCESSES
FUSE binding protein FBP (Fubp) gene	MM	AF094697	3	OC	21	Integral to plasma membrane	Adrenoceptor activity; Alpha1-adrenergic receptor activity;	Positive regulation of cell proliferation; G-protein signaling, coupled to cAMP nucleotide second messenger ; Signal transduction; Cell-Cell signalling etc..
Insulin induced protein 2 (Insig2)	RN	NM_178091	3	NC	21	Endoplasmic reticulum	Protein binding; Transcription factor binding	Response to sterol depletion
Regulator of G protein signaling 10 (Rgs10)	RN	XM_341936	2	NC	21	Unknown	Signal transducer activity; GTPase activator activity	Signal transduction; Regulation of G-protein coupled receptor protein signaling pathway
vestigial like 1 (Vgll1 gene)	MM	AF077351	4	OC	21	Intracellular; Ubiquitin ligase complex	Netal ion/Protein/Zn ion binding; Ubiquitin-protein ligase activity	Anti-apoptosis; Protein ubiquitination; Regulation of apoptosis
Striatum-specific G potein-coupled/G-protein coupled receptor 88 (Strg/GPR88 gene)	HS	AB042411	2	NC	21	Integral to membrane	Rhodopsin like receptor activity; Receptor activity; G-protein coupled receptor activity, unknown ligand	Signal transduction; G-protein coupled receptor protein signaling pathway
17beta-hydroxysteroid dehydrogenase type 7 (HSD17B7 gene)	MM	AJ291462	2	OC	21	Endoplasmic reticulum; Integral to membrane	Oxidoreductase activity; 3-Keto-sterol/steroid reductase activity; Estradiol 17-beta-dehydrogenase activity	Metabolism; Lipid biosynthesis; Steroid biosynthesis; Cholesterol biosynthesis
dysferlin, limb girdle muscular dystrophy 2B (LGMD2B) (DYSF gene)	HS	AJ007670	2	NC	21	Integral to membrane; Plasma membrane	Myogenic cell differentiation	Muscle contraction
NDUFV2 gene for 24-kDa subunit of complex I	HS	D88548	3	OC	21	Mitochondrian; Membrane fraction	Electron carrier activity; Oxidoreductase activity; Iron ion binding; Metal ion bindng; NADH dehyrogenase activity; NADH dehydrogenase (ubiquinone) activity	Neurogenesis; Mitochondrial electron transport, NADH to ubiquinone
cGMP-binding cGMP-specific phosphodiesterase (PDE5A) gene	HS	AB001635	2	OC	21	Unknown	3'-5'-cGMP binding; Metal ion/Zn ion/Mg ion binding; Hydrolase activity; 3',5'-cyclic-nucleotide phosphodiesterase activity	Signal transduction; Cyclic nucleotide metabolism
α1,6-fucosyltransferase (FUT8)	RN	NM_001002289	1	OC	21	Golgin stock; Integral to membrane	Transferase activity, transferring glycosyl activity; Glycoprotein 6-alpha-L-fucosyltransferase activity	L-fucose catabolism; N-glycan processing; Oligosaccharide biosynthesis; Embryonic development (sensu Mammalia)
Single-minded homolog 1 (Sim1) gene	MM	AB013491	2	BC	21	Nucleus	DNA/Protein binding; Signal tranducer activity; Trancription factor activity; Transcription regulator activity	Cell differentiation; Transcription; Neurogenesis; Development; Signal transduction; Regulation of transcription, DNA-dependent
Leukotriene B4 receptor (Bltr/Ltb4r) gene	MM	AF077673	2	BC	21	Integral to membrane	Receptor activity; Nucleotide binding; Leukotriene receptor activity	Cell motility; Muscle contraction; Signal transduction; G-protein signaling, coupled to IP3 second messenger (phospholipase C activating); Inflammatory response
Mitochondrial aconitase-2 pseudogene	HS	AF099745	1	NC	21	Unknown	Unknown	Unknown
Oxysterol 7alpha-hydroxylase (CYP7B1) gene	HS	AF176801	2	OC	21	Microsome; Endoplasmic reticulum; Membrane	Heme binding; Metal ion/Iron ion binding; Monooxygenase activity; Oxysterol 7-alpha-hydroxylase activity	Bile acid biosynthesis; Steroid/Lipid metabolism; Cholesterol metabolism; Electron transport
Ryudocan gene/Syndecan 4 (Sdc4)	RN	NM_012649	2	OC	21	Extracellular space; Integral to membrane	Cytoskeletal protein binding	Cell adhesion; Cell-cell signalling
HLA-B associated transcript 2 (Bat2)	RN	NM_212462	5	NC	5	Unknown	Unknown	Unknown
BarH-like homeobox 2 (Barx2 gene) **	MM	AY964975	3	OC	5	Nucleus; Transcription factor complex	Chromatin/DNA/Protein binding;Transcription factor activity	Catagen; Cell differentiation; Myoblast differentiation; Negative regulation of transcription from RNA polymerase II promoter etc..
ATPase, Ca++ transporting, ubiquitous (Atp2a3 gene)	MM	AY964986	3	OC	5	Membrane; Integral to membrane; Endoplasmic reticulum	ATP/Metal ion/Mg binding; ATPase activity, coupled to transmembrane movement of ions, phosphorylative mechanism;Calcium-transporting ATPase activity etc	Metabolism; Transport; Calcium ion transport
Transient receptor potential cation channel, subfamily V, member 1 (Trpv1 gene)	MM	AY965006	3	OC	5	Membrane; Integral to membrane	Calmodulin binding; Cation channel activity & transport; Calcium channel activity; Protein binding	Thermoregulation; Perception of pain; Response to heat & pH;Cation transport; Calcium ion transport
Low density lipoprotein receptor-related protein 5 (Lrp5 gene)	MM	AY965009	2	BC	5	Extracellular space; Integral to membrane; Mitochondrion	Calcium ion bindng; Receptor activity.	Cell migration during gastrulation; Endocytosis; Wnt signalling pathway; Anterior/posterior pattern formation;Developmet; embryonic digit morphogenesis etc
Transcription factor Dp-2 (Tfdp2 gene)	MM	AY965011	2	OC	5	Nucleus; Nuclear membrane; Transcription factor complex	DNA binding; Transcription factor activity	Cell cycle; Regulation of transcription, DNA dependant; Regulation of progression through cell cycle
Interleukin 10 (Il10 gene)	MM	AY965018	5	BM	5	Extracellular region & soace	Cytokine activity	Immune response; Defense response to bacteria; Positive regulation of MHC class II biosynthesis
Endothelial differentiation, lysophosphatidic acid G-protein-coupled receptor, 7 (Edg7 gene)	MM	AY965021	3	OC	5	Integral to membrane	GPCR activity; Lysosphingolipid and lysophosphatidic acid receptor activity;Signal transducer activity; Rhodopsin-like receptor activity etc..	Signal transduction; G-protein coupled receptor protein signaling pathway
SRY-box containing gene 15 (Sox15 gene)	MM	AY965024	5	OC	5	Nucleus; Cytoplasm; Transcription factor complex	DNA binding; Transcription factor activity	Regulation of transcription, DNA-dependent
G protein-coupled receptor 74 (Gpr74 gene)	MM	AY965026	5	OC	5	Integral to membrane/Plasma membrane	Signal transducer activity; Rhodopsin like receptor activity; Neuropeptide Y receptor activity etc..	Signal transduction; G-protein coupled receptor protein signaling pathway
Uncoupling protein 3 (Ucp3 gene)	MM	AY965028	5	OC	5	Mitochondrian; Integral to membrane; Membrane fraction; Mitochondrial inner membrane	Transporter activity; Oxidative phosphorylation uncoupler activity	Fatty acid & Lipid metabolism; Proton & Mitochondrial transport; Generation of precursor metabolites and energy; Response to superoxide etc..
RAB21, member RAS oncogene family (Rab21 gene)	MM	AY965031	5	OC	5	Intracellular	GTP binding; Nucleotide binding	Protein transport; Small GTPase mediated signal transduction
G protein-coupled receptor 81 (Gpr81 gene)	MM	AY965037	5	NC	5	Membrane; Integral to membrane	GPCR activity; Purinergic nucleotide receptor activity, G-protein coupled;Signal transducer activity; Rhodopsin-like receptor activity	Signal transduction; G-protein coupled receptor protein signaling pathway
RAS, dexamethasone-induced 1 (Rasd1 gene/DexRas1 gene)	MM	AY965041	3	OC	5	Unknown	GTP & Nucleotide binding; GTPase activity; Guanyl-nucleotide exchange factor activity	Signal transduction; G-protein coupled receptor protein signaling pathway; Small GTPase mediated signal transduction
Ectonucleotide pyrophosphatase/phosphodiesterase 1 (Enpp1 gene)	MM	AY965044	5	OC	5	Plasma membrane; Integral to membrane	Catalytic, Hydrolase, Endonuclease & Phosphodiesterase activity; Nucleotide diphosphatase activity; Nucleic acid binding	Nucleotide metabolism; Negative regulation of ossification
Delta-like 3 (Dll3 gene)	MM	AY965045	1	OC	5	Integral to membrane	Notch binding	Cell differentiation; Cell fate determination; Notch signaling pathway; Neurogenesis; Skeletol development; Embryonic development (sensu Mammalia)
Sterol regulatory element binding transcription factor 1 (Srebf1 gene)	MM	AY965048	5	BC	5	Nucleus; Integral to membrane; Golgi stack; Endoplasmic reticulum	DNA binding; Transcription factor activity; Transcription regulator activity	Cholesterol metabolism; Lipid metabolism; Steroid metabolism; Regulation of transcription; Regulation of transcription, DNA-dependent
CD83 antigen gene	MM	AF001037	1	BC	5	Integral to membrane & Plasma membrane; Extracellular space	T-cell proliferation	Unknown
SRY (sex determining region Y)-box 4 (Sox4 gene)	MM	AY965058	5	OC	5	Nucleus; Transcription factor complex	DNA binding; Transcription factor activity	Trnascription; Regulation of transcription, DNA-dependent
Interleukin 6 (Il6 gene)	MM	AY965060	5	BM	5	Extracellular space/Extracellular region	DNA binding; Cytokine activity; Growth factor activity; Interleukin-6 receptor binding	Immune response; Acute-phase response; Programmed cell death, neutrophils; Negative regulation of chemokine biosynthesis
ELK1, member of ETS oncogene family (Elk1 gene)	MM	AY965061	5	BC	5	Nucleus; Intracellular	DNA binding; Transcription factor activity	Cellular physiological processes; Regulation of progression through cell cycle; Transcription; Regulation of transcription, DNA-dependent
SRY-box containing gene 6 (Sox6 gene)	MM	AY965029	5	OC	5	Nucleus; Transcription factor complex	DNA/Protein binding; Transcription factor activity	Cardiac cell differentiation; Muscle cell differentiation; Regulation of transcription, DNA-dependent; Cartilage development; Cell fate commitment
vestigial like 1 (Vgll1 gene)	MM	AY965046	5	NC	5	Nucleus	Transcription regulator activity; Transcription coactivator activity	Regulation of transcription, DNA-dependent
Ret proto-oncogene (Ret gene)	MM	AY965057	7	BC	5	Extracellular space; Integral to membrane; Membrane	ATP/Calcium ion/Nucleotide/Protein binding; Transmembrane receptor protein tyrosine kinase activity; Protein serine/threonine kinase activity	MAPKKK cascade; Neurogenesis; Morphogenesis; Embryonic epithelial tube formation; Homophilic cell adhesion; Regulation of progression through cell cycle etc
SRY-box containing gene 10 (Sox10 gene)	MM	AY965059	5	OC	5	Nucleus; Transcription factor complex	DNA/Chromatin binding; Transcription factor activity; RNA polymerase II transcription factor activity, enhancer binding;	Cell differentiation; Cell maturation; Positive regulation of transcription from RNA polymerase II promoter; Regulation of transcription, DNA-dependent etc..
Tripartite motif-containing 54 (Trim54/Rnf30 gene)	MM	AY965063	5	NC	5	Intracellular; Microtubule associated complex	Metal ion/Zn ion binding; Microtubule binding	Negative regulation of microtubule depolymerization
Forkhead box F2 (Foxf2 gene) **	MM	AY965064	5	NC	5	Nucleus; Transcription factor complex	DNA binding; Transcription coactivator activity; RNA polymerase II transcription factor activity	Regulation of transcription, DNA-dependent; Transcription from RNA polymerase II promoter
MutS homolog 5 (MSH5 gene)	HS	AF129756	5	OC	9	Unknown	Nucleotide/ATP binding; Damaged DNA binding	DNA metabolism; Meiosis; Mismatch repair; Meiotic recombination; Meiotic prophase II
Casein kinase 2 beta subunit (Csnk2b gene)	MM	AF109719	2	BC	9	Protein kinase CK2 complex	Kinase activity; Protein binding; Protein kinase CK2 regulator activity; Tranferase activity; Protein serine/threonine kinase activity	Signal transduction; Wnt receptor signaling pathway
Formin 2 (Fmn2 gene)	RN	XM_222920	1	NC	9	Nucleus	Actin binding	Develpoment; Cell organization and biogenesis
RNA helicase A (Ddx9) gene	RN	XM_239780	2	NC	9	Nucleus; Intracellular; Cytoplasm	ATP/DNA/RNA binding; ATP-dependent DNA helicase activity; ATP-dependent RNA helicase activity;	Unknown
Lim homeobox 9 (LHX9 gene)	RN	NM_181367	2	NC	9	Nucleus	Metal ion/Zn ion binding	Regulation of transcription, DNA-dependent
Ethanolamine kinase 1 (Etnk1 gene)	RN	XM_232515	2	OC	9	Cytosol	Kinase activity; Ethanolamine kinase activity; Transferase activity	Phosphatidylethanolamine biosynthesis
SRY (sex determining region Y)-box 5 (Sox5 gene)	RN	XM_342784	5	OC	9	Transcription factor complex; Nucleus	DNA binding; RNA polymerase II transcription factor activity	Cell fate commitment; Regulation of transcription, DNA-dependent
Tetraspan 2 (Tspan-2 gene)	RN	NM_022589	1	BC	9	Integral to membrane	Structural constituent of myelin sheath	Celladhesion; Glial cell differentiation
Cytochrome P450, 2a, phenobarbitol inducible (Cyp2a gene)	HS	NG_000008	1	BM	9	Unknown	Lipid synthesis; Cholesterol synthesis	Unknown
Thyroid stimulating harmone beta (TSHB gene)	RN	NM_013116	2	OC	9	Extracellular region/space	Harmone activity	Morphogenesis; Cell-cell signalling; G-protein coupled receptor protein signaling pathway
protein phosphatase 2 (formerly 2A), regulatory subunit A (PR 65), alpha isoform (Ppp2r1a gene)	RN	BC083859	2	BC	9	Cytosol; Mitochondrian; Microtubule cytoskeleton; Protein phosphatase type 2A complex	Phosphoprotein phosphatase activity; Protein dimerization activity; Protein phosphatase type 2A regulator activity	Regulation of cell adhesion/growth/cell differentiation.transcription/translation; Regulation of Wnt receptor signaling pathway;
protein phosphatase 2 (formerly 2A), regulatory subunit A (PR 65), beta isoform (Ppp2r1b gene)	RN	NM_001025418	2	BC	9	Cytosol; Mitochondrian; Microtubule cytoskeleton; Protein phosphatase type 2A complex	Phosphoprotein phosphatase activity; Protein dimerization activity; Protein phosphatase type 2A regulator activity	Regulation of cell adhesion/growth/cell differentiation.transcription/translation; Regulation of Wnt receptor signaling pathway;
Medium tumor antigen-associated 61-kD protein	HS	M31786	3	NC	9	Unknown	Unknown	Unknown
ankyrin repeat and FYVE domain containing 1 (Ankfy1 gene)	RN	XM_239269	3	OC	9	Membrane; Endosome membrane	DNA/Protein/Nucleic acid/Zn ion binding; Transcription factor activity	Endocytosis; Regulation of transcription, DNA-dependent
TPBG gene for trophoblast glycoprotein (5T4-AG)	RN	NM_031807	2	OC	9	Unknown	Glycosylation	Unknown
Fras1 related extracellular matrix protein 2 (Frem2 gene) **	MM	NM_172862	3	OC	9	Unknown	Protein biniding	Morphogenesis of an epithelium
TBC1 domain family, member 2 (Tbc1d2 gene)	RN	XM_232990	2	NC	9	Unknown	GTPase activator activity	Unknown
G protein-coupled receptor 51(Gpr51 gene)	RN	NM_031802	5	OC	9	Intergral to membrane/Plasmamembrane; Kinesin complex	GPCR activity; GABA-B receptor activity; Metabotropic glutamate, GABA-B-like receptor activity	GPCR protein signaling pathway; Synaptic transmission; Gamma-aminobutyric acid signaling pathway
RAS-like, family 2, locus 9 (RAD/GEM family) (Rem2 gene)	RN	NM_022685	5	OC	9	Membrane	GTP/DNA binding; GTPase activity	Regulation of transcription, DNA dependent; Small GTPase mediated signal transduction; Two-component signal transduction system (phosphorelay)
Interleukin 17 (IL17D gene)	RN	XM_577439	5	OC	9	Extracellular space	Cytokine activity	Inflammatory response
Guanine nucleotide binding protein, alpha inhibiting 2 (Gnai2 gene)	RN	BC078806	4	OC	9	Unknown	GTP/Protein binding; GTPase activity; Signal transducer activity	Signal transduction; Response to nutrients; Protein kinase cascade; G-protein signaling, adenylate cyclase inhibiting pathway; Negative regulation of adenylate cyclase activity; Acetylcholine receptor signaling, muscarinic pathway etc..
MADS domain transcription factor (Mef2a gene)	MM	NM_013597	5	OC	9	Nucleus	DNA binding; Transcription factor activity	Transcription; Regulation of transcription, DNA-dependent
Ribosomal protein S12 (Mrps12 gene)	RN	BC058460	3	OC	9	Intracellular; Small ribosomal subunit; Mitochondrial ribosome; Mitochondrian	Nucleicacid binding; Structural constituent of ribosome	Protein biosynthesis
SMT3 suppressor of mif two 3 homolog 1 (Sumo-1 gene)	RN	BC088322	4	NC	9	Nucleus; Nuclear pore; PML body	Protein binding	Ubiquitin Cycle; Protein modification
X inactivation specific transcript (Xist gene) **	MM	AJ010350	4	BC	9	Chromosome	X chromosome inactivation	Dosage compensation, by inactivation of X chromosome
Ribosomal protein S19 (Rps19 gene)	RN	XM_574391	5	BC	9	Intracellular; Cytosolic ribosome; Cytosolic small ribosomal subunit (sensu Eukaryota)	RNA binding; Structural constituent of ribosome	Protein biosynthesis; Ribosome biogenesis
Proline-, glutamic acid-, leucine-rich protein 1 (PELP1 gene)	HS	AY427960	2	BC	9	Intracellular; Endoplasmic reticulum;	Unknown	Eralpha binding
A kinase (PRKA) anchor protein (gravin) 12 (AKAP12 gene)	RN	NM_057103	2	OC	9	Cytoplasm	Protein kinase activity; Protein transporter activity; Receptor signaling complex scaffold activity	Signal transduction; G-protein coupled receptor protein signaling pathway; Protein targeting
LATS, large tumor suppressor, homolog 2 (Lats2 gene)	RN	XM_224169	2	BC	9	Spindle pole	ATP/Mg ion binding; Proteinkinase activity; Protein serine/threonine kinase activity	Cell cycle; Cytokinesis; Harmone-mediated signalling; G1/S transition cycle of mitotic cell cycle; Negative regulation of cyclin dependent protein kinase activity
surfactant, pulmonary-associated protein A2 (SFTPA2 gene)	HS	NM_006926	1	OC	9	Cytoplasm	Calcium ion binding; Sugar ion binding	Phophate transport; Regulatory gasseous exchange; Regulation of liquid surface tension
Mannose-binding lectin (protein C) 2 (Mbl2 gene)	RN	BC088159	2	OC	9	Cytoplasm; Extracellularspace; Membrane	Sugar binding; Mannose binding	Phosphate transport
Annexin A11 gene (Anxa11)	RN	BC083812	2	NC	9	Cytoplasm; Nucleoplasm; Nuclear membrane	Calcium ion binding; Protein binding; Calcium-dependent phospholipid binding	Immune response
CD-2 associated protein (Cd2ap gene)	RN	AY205155	3	OC	9	Endocytic vescicle	Protein domain specific binding	Regulation of receptor mediated endocytosis
6-pyruvoyltetrahydropterin synthase (PTS gene)	HS	AB042297	1	NC	20	Unknown	Lyase activity; Metal ion binding; 6-pyruvoyltetrahydropterin synthase activity	Tetrahydrobiopterin synthesis; L-Phenylalaniine catabolism; Amino acid metabolism
Proteoglycan 1, secretory granule (PRG1gene)	HS	NM_002727	3	NC	20	Macromolecular complex of granzymes and perforin	Transport	Granule-mediated apoptosis
Na,K-ATPase alpha-1 subunit (ATP1A1 gene)	RN	M28647	4	NC	20	Membrane; Membrane fraction; Sodium:potassium-exchanging ATPase complex	ATP/Na ion/Mg ion/K ion/ binding; Protein/Nucleotide binding; Hydrolase activity, acting on acid anhydrides, catalyzing transmembrane movement of substances etc..	Na ion/K ion transport; Hydrogen ion homeostasis; ATP hydrolysis coupled proton transport;
par-3 (partitioning defective 3) homolog (Pard3 gene)	RN	NM_031235	3	OC	20	Tight junctions; Adherens junction; Cell-cell adherens junction	Protein binding	Cell cycle; Cell-cell division; Axonogenesis; Cytokinesis; Establishment and/or maintenance of epithelial cell polarity; Protein kinase C activation etc..
Cell division cycle associated 4 (Cdca4 gene)	MM	BC055824	4	NC	20	Unknown	Unknown	Unknown
Pleckstrin homology domains-containing protein 1 (centaurin delta 2 gene)	HS	NM_015242	4	OC	20	Golgi	Metal ion binding; GTPase activator activity	Signal transduction; Regulation of GTPase activity
Dynein, cytoplasmic, light intermediate chain 1 (Dnclic1 gene)	RN	AF181992	5	NC	20	Cytoplasmic dynein complex	Protein binding; Microtubule motor activity	Microtubule based movement; Regulation of centrosome cycle; Mitotic spindle organization and biogenesis
Transient receptor potential cation channel, subfamily M, member 8 (Trpm8 gene)	MM	AY964988	5	OC	8	Membrane; Integral to membrane	Ion channel activity; Calcium channel activity	Sensory perception; Cation transport; Response to temperature; Calcium ion homeostasis
dynein, axonemal, heavy polypeptide 8 (Dnah8)	RN	XM_228058	3	NC	8	Cytoplasmic dynein complex	Unknown	Unknown
SMC2 structural maintenance of chromosomes 2-like 1(Smc2l1 gene)	RN	XM_342837	3	NC	8	Nucleus; Membrane; Chromosome	ATP binding; Protein binding; ATPase activity, coupled to transmembrane movement of substances	DNA replication & Chromosome cycle; Cell cycle; Chromosome segregation; Chromosome organization and biogenesis (sensu Eukaryota); Mitosis; Mitotic chromosome condensation; Mitotic sister chromatid segregation etc..
cholinesterase-related cell division controller/Cell division cycle 2-like 5 (CDC2L5 gene)	HS	AY679523	2	NC	8	Unknown	ATP binding; Protein binding; Transferase activity; Protein serine/threonine kinase activity	Regulation of mitosis; Protein aminoacid phosphorylation; Development; positive regulation of cell proliferation
Iroquois homeobox protein 5 (Irx5 gene)	RN	NM_001030044	3	NC	8	Nucleus	DNA binding; Transcription factor activity	Regulation of transcription, DNA-dependent
Eukaryotic translation initiation factor 3, subunit 8, 110kDa (Eif3s8 gene)	RN	XM_215080	3	OC	8	Eukaryotic translation initiation factor 3 complex	Translation initiation factor activity	Protein biosynthesis; Regulation of translational initiation
4930474N05 gene	MM	NM_175008	1	NC	8	Unknown	Unknown	Unknown
Nedd4 WW domain-binding protein 5A (Ndfip1 gene)	RN	BC085887	3	OC	8	Integral to membrane	Protein binding; Signal transducer activity	Positive regulation of I-kappaB kinase/NF-kappaB cascade
Recombination activating gene 1 (Rag1)	RN	AB125848	3	BC	8	Nucleus; Ubiquitin ligase complex	DNA/Nucleic acid/Zn ion binding; Ubiquitin-protein ligase activity; Hydrolase activity; Endonuclease activity	DNA recombination; B-cell differentiation; Hemocyte development; Immune response
Membrane-spanning 4-domains, subfamily A, member 5 (Ms4a5 gene) **	MM	BC049657	2	NC	8	Integral to membrane	Receptor activity	Signaltransduction
Glucagon-like peptide 1 receptor (Glp1r gene)	MM	AY964993	3	OC	8	Extracellular space;Integral to membrane	GPCR activity; Peptide receptor activity, G-protein coupled; Signal transducer activity; Glucagon receptor activity	Signal transduction; Neuropeptide signaling pathway; G-protein coupled receptor protein signaling pathway
Histone 2, H3c1 (Hist2h3c1 gene)	MM	AY965020	3	OC	8	Chromosome; Nucleus	DNA binding	Unknown
Gene model (Gm1119 gene)	MM	AY965000	5	NC	8	Unknown	Unknown	Unknown
Protein tyrosine phosphatase, receptor type, U (Ptpru gene)	RN	XM_342930	1	NC	8	Integral to membrane & plasma membrane; Extracellular space/region	Hydrolase activity; Receptor activity; Transmembrane receptor protein tyrosine phosphatase activity; Phosphoprotein phosphatase activity; Prenylated protein tyrosine phosphatase activity etc.	Cell adhesion; Neuron differentiation; Protein modification; Transmembrane receptor protein tyrosine phosphatase signaling pathway
phospholysine phosphohistidine inorganic pyrophosphate phosphatase (LHPP gene) **	HS	NM_022126	1	NC	8	Unknown	Unknown	Unknown
Mitochondrial ribosomal protein L18 (Mrpl18 gene)	RN	XM_214751	4	NC	8	Extracellular space; Intracellular; Mitiochondrian; Ribosome	Structural constituent of ribosome	Protein biosynthesis
amiloride-sensitive cation channel 1, neuronal (degenerin) (Accn 1 gene)	RN	NM_012892	2	OC	8	Integral to membrane & plasmamembrane; Membrane fraction	Ion channel activity; Sodium channel activity; Voltage-gated sodium channel activity; Cation channel activity; Amiloride-sensitive sodium channel activity	Sodium ion transport; Cat ion transport; CNS development; peripheral nervous system development; Negative regulation of apoptosis; Rsponse to acid; Sensory transduction of mechanical stimulus etc..
chemokine (C-C motif) ligand 7 (Ccl7 gene)	MM	BC061126	3	OC	8	Membrane; Extracellular region/space	Cytokine/receptor/transporter activity; chemokine activity; Heparin binding	Chemotaxis; Immune response; Sensory perception; Signal transduction; Inflammatory response
chemokine (C-C motif) ligand 2 (Ccl2 gene)	RN	NM_031530	3	BM	8	Cytoplasm; Extracellularspace; Membrane	Protein kinase activity; G-protein-coupled receptor binding; Chemokine activity; Cytokine activity; Protein binding	G-protein signaling, coupled to cyclic nucleotide second messenger; JAK-STAT cascade; Cell adhesion; Cell-Cell signalling; Chemotaxis; Calcium ion homeostasis; Organogenesis; Signal transduction; Protein amino acid phosphorylation
ets variant gene 5 (ets-related molecule) (Etv5 gene)	RN	XM_221387	1	BM	8	Nucleus	Transcription factor activity	Regulation of transcription, DNA-dependent
Cyclin-dependent kinase 5, regulatory subunit 2 (p39) (Cdk5r2 gene) **	MM	NM_009872	2	OC	8	Cyclin-dependent protein kinase 5 activator complex	Cytoskeletal protein binding; Cyclin-dependent protein kinase 5 activator activity	Regulation of cyclin dependent protein kinase activity
Forkhead box protein G1B (FOXG1B gene) **	HS	NM_005249	4	OC	8	Nucleus	Transcription factor activity	Brain development; Transcription; Regulation of transcription, DNA-dependent
Ribosomal protein L36a (Rpl36a gene) **	RN	XM_214958	5	OC	8	Ribosome; Intracellular; Cytosolic ribosome (sensu Eukaryota)	Structural constituent of ribosome	Protein biosynthesis; Ribosome biogenesis
Tripartite motif-containing 9 (Trim9 gene)	RN	NM_130420	6	NC	8	Cytoplasm; Cytoskeleton; Synaptic vescicle; Synaptosome; Ubiquitin ligase complex; Intracellular	SNARE binding; Protein binding; Zn ion binding; Ubiquitin-protein ligase activity	Protein ubiquitination; Synaptic vescicle exocytosis; Negative regulation of calcium ion-dependent exocytosis
Breakpoint cluster region (BCR) gene	RN	XM_228091	2	BC	8	Unknown	GTPase activator activity; Transferase activity; Protein Serine/Threonine kinase activity	Intracellular signalling cascade; Protein amino acid phosphorylation
Mitochondrial outer membrane protein (Tomm40/Mom35 gene)	MM	AF043249	1	NC	8	Mitochondrian; Integral to membrane; Mitochondrial outer membrane	Voltage-gated ion-selective channel activity	Anion transport; Protein transport
Prostacyclin receptor gene/prostaglandin I2 (prostacyclin) receptor (IP) (PTGIR gene)	RN	XM_218457	2	OC	8	Integral to membrane; Integral to plasma membrane	Prostaglandin receptor activity; GPCR activity; Rhodopsin like receptor activity; Thromboxane receptor activity	Cell-cell signalling; GPCR protein signalling pathway; G-protein signaling, coupled to cyclic nucleotide second messenger
Lipase, hormone sensitive (Hsl/Lipe gene)	RN	NM_012859	2	OC	8	Unknown	Catalytic activity; Lipase activity; Hydrolase activity	Cholesterol metabolism; Lipid metabolism; Steroid metabolism; Generation of precursor metabolites and energy; Lipid catabolism; DAG catabolism; Triacylglycerol catabolism; Protein amino acid phosphorylation
Extracellular signal regulated kinase/Mitogen-activated protein kinase 12 (Mapk12 gene/Erk6 gene)	HS	X79483	3	OC	8	Cytoplasm	ATP/Protein/Nucleotide/Mg ion binding; Transferase activity; MAP kinase activity; Protein serine/threonine kinase activity	Cell cycle; Cell cycle arrest; Myoblast differentiation; DNA damage induced protein phosphorylation; Muscle development; Signal transduction
Metallothionein-2 and Metallothionein-1 genes	RN	M11794	3	OC	8	Cytosol; Cytoplasm; Lysosome	Metal ion binding; Zn ion binding; Copper ion binding; Cadmium ion binding	Metal ion homeostasis; Zn ion homeostasis; Nitric oxide mediated signal transduction
Vascular endothelial zinc finger 1 (Vezf1 gene)	MM	NM_016686	3	OC	8	Nucleus	DNA binding; Nucleic acid binding; Zn ion binding; Specific RNA polymerase II transcription factor activity	Cellular defense response; Regulation of transcription from RNA polymerase II promoter
Methyl-CpG binding domain protein 1 (MBD1 gene)	HS	BC047353	1	OC	5	Nucleus	Metal ion/Metyl CpG/Zn ion binding; Transcription corepressor/repressor activity; Transcription factor activity	Regulation of transcription, DNA dependent; Transcription from RNA polymerase II promoter; Negative regulation of transcription
Eukaryotic translation initiation factor 2B, subunit 4 delta (Eif2b4 gene)	RN	NM_053950	3	NC	5	Eukaryotic translation initiation factor 2B complex	GTP binding; Translation initiation factor activity	Translational initiation; Protein biosynthesis; Regulation of protein biosynthesis
G protein-coupled receptor kinase interactor 1 (Git1 gene)	RN	NM_031814	4	OC	5	Unknown	GTPase activator activity; Protein binding	Regulation of GTPase activity; Regulation of G-protein coupled receptor protein signaling pathway
Myb protein P42POP	RN	XM_574379	2	NC	5	Unknown	Unknown	Unknown
Pyruvate dehydrogenase E1 alpha 1 (Pdh1a gene)	RN	BC079369	2	NC	5	Extracellular space; Mitochondrian; Pyruvate dehydrogenase complex (sensu Eukaryota)	Oxydoreductase activity; Pyruvate dehydrogenase (acetyl-transferring) activity; Oxidoreductase activity, acting on the aldehyde or oxo group of donors, disulfide as acceptor etc..	Glycolysis; Metabolism; Acetyl-CoA metabolism
Mitogen-activated protein kinase kinase kinase 5 (Map3k5 gene)	RN	XM_218780	4	OC	5	Unknown	ATP binding; MAP3K activity; Mg ion binding; Protein serine/threonine kinase activity	MAPKKK cascade; Induction of apoptosis by extracellular signals; Activation of JNK activity; Response to stress; Apoptosis; Protein amino acid phosphorylation
Potassium large conductance calcium-activated channel, subfamily M, alpha member 1 (Kcnma1 gene)	RN	NM_031828	2	NC	5	Integral to membrane; Integral to plasma membrane; Voltage-gated potassium channel complex	DNA/Calcium ion/Mg ion/Protein binding; Calcium-activated potassium channel activity; Voltage-gated potassium channel activity	DNA Methylation; Potassium ion transport
Eukaryotic translation initiation factor 4B (Eif4b gene)	RN	NM_001008324	3	OC	5	Eukaryotic translation initiation factor 4F complex	RNA/Nucleic acid binding; Translation initiation factor activity	Protein biosynthesis; Regulation of translational initiation
G protein-coupled receptor 107 (Gpr107 gene)	RN	XM_231134	2	NC	5	Integral to membrane	Receptor activity	Unknown
neuronal calcium sensor 1/frequenin homolog (Ncs1/Freq gene)	RN	NM_024366	1	OC	5	Golgi apparatus; Cytosol; Dendrite; Axon	Calcium ion binding	Cell communication; Positive regulation of exoxytosis; Positive regulation of synaptic transmission; Phosphoinositide-mediated signaling
Euchromatic histone methyltransferase 1 (Ehmt1 gene)	RN	XM_342379	1	OC	5	Nucleus	DNA binding; Zn ion binding; Histone-lysine N-methyltransferase activity; Methyl transferase activity; Transcription factor activity	Chromatin modification; Histone methylation
TPTE and PTEN homologous inositol lipid phosphatase (TPIP gene/TPTE2 gene) **	HS	AJ421032	1	NC	5	Unknown	Unknown	Unknown
AU RNA binding protein/enoyl-coenzyme A hydratase (Auh gene)	RN	XM_341497	1	NC	5	Mitochondrian	RNA/mRNA 3'-UTR binding; Catalytic activity; Lyase activity; Enoyl-CoA hydratase activity; Methylglutaconyl-CoA hydratase activity	Branched chain family aminoacid catabolism; mRNA catabolism; mRNA catabolism, deadenylylation-dependent decay; Metabolism
E2F transcription factor 3 gene (E2F3 gene)	RN	XM_214476	4	OC	12	Nucleus; Transcription factor complex	DNA binding; Protein binding; Transcription factor activity; Transcriptional activator activity	Cell cycle; Positive regulation of cell proliferation; Regulation of progression through cell cycle; Regulation of transcription, DNA dependent; transcription initiation from RNA polymerase II promoter etc..
Triggering receptor expressed on myeloid cells 2 (Trem2 gene)	RN	XM_217335	2	NC	12	Integral to membrane	Receptor activity; Transmembrane receptor activity	Humoral immune response
Beta-transducin repeat containing (Btrc gene)	RN	BC085125	2	OC	12	Endoplasmic reticulum	Ligase activity; Ubiquitin conjugating enzyme activity	Wnt receptor signalling pathway; Signal transduction; Ubiquitin cycle; Ubiquitin-dependent protein catabolism
DNA methyltransferase 1 associated protein 1 (DMAP1 gene)	MM	NM_023178	2	OC	12	Nucleus; Replication fork	DNA binding; Protein Binding; Transcription corepressor activity	Chromatin modification; Negative regulation of transcription; Negative regulation of transcription, DNA-dependent; Regulation of cell growth; Regulation of transcription, DNA-dependent
Upregulated during skeletal muscle growth 5 (Usmg5 gene)	RN	NM_133544	5	NC	12	Unknown	Unknown	Unknown
Thyroid hormone receptor associated protein 3 (Thrap3 gene)	RN	BC088415	2	NC	12	Nucleus; Mediator complex	ATP binding; Thyroid harmone receptor binding; Vitamin receptor binding; Ligand-dependent nuclear receptor transcription coactivator activity; RNA polymerase II transcription mediator activity	Androgen receptor signalling pathway; Positive regulation of transcription from RNA polymerase II promoter; Transcription initiation from RNA polymerase II promoter; Regulation of transcription, DNA-dependent etc..
Phosphatase and actin regulator 4 (Phactr4 gene)	MM	NM_175306	1	NC	12	Unknown	Unknown	Unknown
Slingshot homolog 2 (Ssh2 gene)	MM	NM_177710	3	NC	12	Unknown	Protein tyrosine/serine/threonine phosphatase activity	Protein amino acid dephosphorylation
Splicing factor, arginine/serine-rich 1 (ASF/SF2) (Sfrs1 gene)	MM	NM_173374	2	NC	3	Nucleus	RNA binding; Nucleic acid binding; RNA splicing factor activity, transesterification mechanism	mRNA splice site selection; mRNA processing; Protein targeting; Nuclear mRNA splicing, via spliceosome
Mitochondrial ribosomal protein S23 (Mrps 23 gene)	RN	XM_340874	4	NC	3	Mitochondrian; Mitochondrial inner membrane; Mitochondrial small ribosomal subunit	Binding; Structural constituent of ribosome	Transport
Carbonic anhydrase 10 (Car10/Car X gene)	MM	NM_028296	4	OC	3	Extracellular space	Zn ion binding; Carbonate dehydratase activity	One-carbon compound metabolism
PWP2 (periodic tryptophan protein) homolog (Pwp2h gene)	MM	NM_029546	2	NC	3	Nucleus	Signal transducer activity	Signal transduction
Immediate early response 2 (Ier2 gene) **	RN	NM_001009541	3	NC	3	Cytoplasm	Unknown	Unknown
Transmembrane protein 1 (Tmem1 gene)	RN	XM_228065	1	NC	3	Integral to membrane; Golgi apparatus; Endoplasmic reticulum	ATP binding; tRNA ligase activity; Sodium ion transporter activity	Sodium ion transport; tRNA aminoacylation for protein translation
Neurexin 2 (Nrxn2 gene)	RN	NM_053846	5	OC	3	Integral to membrane; Presynaptic membrane	Protein binding; Structural molecule activity; Calcium channel regulator activity	Cell adhesion; Synaptogenesis; Synaptic transmission; Neurotransmitter secretion
Zinc finger CCCH type containing 3 (Zc3h3 gene)	MM	BC060682	2	NC	3	Unknown	Meal ion binding; Nucleic acid binding	Unknown
Potassium inwardly-rectifying channel, subfamily J, member 6 (GIRK2 gene/Kcnj6 gene)	MM	AF040048	3	BC	3	Integral to membrane; Integral to plasma membrane	Voltage-gated ion channel activity; Potassium channel activity; G-protein activated inward rectifier potassium channel activity; Inward rectifier potassium channel activity	Ion rsport; Potassium ion transport
Myosin phosphatase target subunit 2 (MYPT2 gene/PPP1R12B gene) **	HS	AF324892	2	NC	3	Unknown	Enzyme activator activity	Signal transduction; Regulation of muscle contraction
Catenin (cadherin-associated protein), delta 1 (CTNND1 gene/p120CTN gene/p120 CAS gene) **	HS	AY505564	2	BM	3	Nucleus; Cytoplasm; Cytoskeleton	Protein binding; Structural molecule activity	Cell-cell adhesion
Immunoglobulin lambda gene	HS	D87019	1	OC	5	Membrane	Antigen binding	Humoral immune response
zinc finger protein 161 (ZNF161 gene)	HS	NM_007146	4	NC	5	Nucleus	DNA binding; Metal ion/Zn ion binding; Specific RNA polymerase II transcription factor activity	Trasncription; Cellular defense response; Regulation of transcription from RNA polymerase II promoter
Ribosomal protein 7a (Rpl7a gene)	MM	BX004866	4	BC	5	Ribosome; Intracellular; Ribonucleoprotein complex	Structural constituent of ribosome	Protein biosynthesis; Ribosome biogenesis and assembly
Nucleolar and coiled-body phosphoprotein 1 (Nolc1 gene/Nopp140 gene)	RN	NM_022869	2	OC	5	Nucleus; Nucleolus; Nucleoplasm; Cajal body; Small nuclear ribonucleoprotein complex	ATP/GTP/Protein binding	Regulation of protein-nucleus import; Nucleolus organization and biogenesis
LIM domain binding 1 (Ldb1 gene)	RN	XM_219948	4	BC	5	Nucleus	LIM domain binding; Transcription cofactor activity	Wnt receptor signalling pathway; Negative regulation of transcription, DNA-dependent; Development; Gastrulation; Anterior/posterior axis specification
Hermansky-Pudlak syndrome 6 (HPS6 gene) **	HS	BC011594	1	NC	5	Unknown	Unknown	Unknown
T-box 6 (Tbx6 gene)	MM	AY964996	2	NC	5	Nucleus	DNA binding; Transcription factor activity	Cell fate specification; Development; Mesoderm formation; Transcription; Regulation of transcription, DNA-dependent
Bromodomain and PHD finger containing, 3 (Brpf3 gene)	MM	AY965002	4	NC	5	Unknown	Metal ion/Protein/Zn ion binding	Regulation of transcription, DNA-dependent
Fas (TNF receptor superfamily, member 6) (Tnfrsf6 gene/Fas)	MM	AY965030	2	BM	5	Integrla to membrane; Soluble fraction; Cytosol; External side of the plasma membrane	Protein binding; Receptor activity; Transmembrane receptor activity	Anti-apoptosis; Immune response; Induction of apoptosis via death domain receptors; Negative thymic T-cell selection; Programmed cell death, activated T cells/imflammatory cells; Signal transduction
Caspase 3 (Casp3 gene)	MM	AY965039	4	BC	5	Cytoplasm	Caspase activity; Cysteine-type peptidase activity; Hydrolase activity; Peptidase activity; Cyclin-dependent protein kinase inhibitor activity	B-cell homeostasis; T-cell homeostasis; Cell fate commitment; Negatice regulation of B-cell/T-cell proliferation; Induction of apoptosis by oxidative stress; negative regulation of cyclin dependent protein kinase activity etc
Clusterin (clu gene/ApoJ gene)	MM	AY965040	2	BC	5	Cytoplasm	Apoptosis	Cell death; Immune response; Complement activation, classical pathway; Lipid metabolism; Fertilization (sensu Metazoa)
Paired box gene 2 (Pax2 gene)	MM	AY965050	3	BC	5	Nucleus; Transcription factor complex	DNA/Protein binding; Transcription factor activity	Cell differentiation; Cell fate determination; Organogenesis; Positive & Negative regulation of transcription from RNA polymerase II promoter; Metanephros development; Eye development (sensu Mammalia) etc..
Ets related protein 71 (Etsrp71 gene)	MM	AY965051	2	NC	5	Nucleus	DNA binding; Transcription factor activity	Regulation of transcription, DNA-dependent
G protein-coupled bile acid receptor 1 (Gpbar1 gene)	MM	AY965052	3	NC	5	Integral to membrane	Rhodopsin like receptor activity; Receptor activity; G-protein coupled receptor activity	G-protein coupled receptor protein signaling pathway
cGMP-dependent protein kinase type I (Prkg1 gene)	RN	XM_219805	3	NC	5	cAMP-dependent protein kinase complex	3', 5' cGMP binding; ATP/Nucleotide/Protein binding; cAMP-dependent protein kinase regulator activity; Protein kinase activity; Protein serine/threonine kinase activity	Protein amino acid phosphorylation
SEC5-like 1 (Sec5l1 gene/EXOC2 gene)	MM	BC048154	2	OC	5	Exocyst	Ral GTPase binding	Exocytosis; Protein transport; Positive regulation of exocytosis
Interferon regulatory factor 4 (Irf4 gene)	RN	XM_225283	2	OC	9	Nucleus	DNA binding; Transcription factor activity; RNA polymerase II transcription factor activity	T-Cell activation; Positive regulation of transcription; Positive regulation of interleukin-10/13/4/ and interleukin 2 biosynthesis; Regulation of T-helper cell differentiation; Regulation of transcription, DNA-dependent etc
Paired box gene 6 (aniridia, keratitis) (Pax6 gene)	RN	U69644	3	OC	9	Nucleus; Transcription factor complex	DNA binding; Transcription factor activity	Axon guidance; Axonogenesis; Cell fate determination; Cell fate commitment; Brain development; Anterior/posterior pattern formation; Negative regulation of cell proliferation; Positive regulation of cell fate specification etc..
Serine protease prostase gene/Kallikrien gene/serine protease 17 gene (KLK4 gene)	HS	AF113141	3	BC	9	Extracellular region	Trypsin activity; Chymotrypsin activity	Proteolysis and peptidolysis
Prostaglandin-endoperoxide synthase 1 (PTGS1 gene/COX-1 gene)	HS	AF440204	2	OC	9	Nucleus; Microsome; Membrane; Cytoplasm	Iron ion binding; Metal ion binding; Oxidoreductase activity, acting on single donors with incorporation of molecular oxygen, incorporation of two atoms of oxygen; prostaglandin-endoperoxide synthase activity	Keratinocyte differentiation; Fatty acid biosynthesis; Prostaglandin biosynthesis; Lipid metabolism; Physiological process; Regulation of blood pressure
Mitochondrial ribosome recycling factor (MRRF gene)	HS	BC002814	1	NC	9	Mitochondrian	Unknown	Protein biosynthesis
LIM-homeobox protein 6 (LHX6 gene)	HS	NM_014368	4	NC	9	Nucleus	Metal ion/Zn ion binding; Transcription factor activity	Brain development; Regulation of transcription, DNA-dependent
Cytochrome c oxidase subunit Vb (COX5B gene)	HS	BC006229	2	OC	9	Inner membrane; Mitochondrial membrane	Metal ion binding; Oxidoreductase activity; Cytochrome-c oxidase activity	Electron transport; Respiratory gaseous exchange
Olfactomedin 1 (Olfm1 gene)	RN	NM_053573	2	NC	9	Membrane; Kinesin complex; Extracellular space; Endoplasmic reticulum	Latrotoxin receptor activity	Development; Neurogenesis
Coronin, actin binding protein 2A (Coro2a gene)	RN	BC079209	2	NC	9	Unknown	Actin bindng; Protein binding; Glutamate-ammonia ligase activity	Glutamine biosynthesis; Intracellular signalling cascade; Nitrogen compound metabolism
Tripartite motif-containing 14 (Trim14 gene)	RN	XM_232992	3	NC	9	Cytoplasm; Intracellular	Protein binding; Zn ion binding	Compartment specification
RIKEN cDNA 2610524G07 gene (Preli gene)	MM	BC025859	2	NC	9	Unknown	Unknown	Unknown
A disintegrin and metalloprotease domain 23 (Adam23 gene)	RN	NM_001029899	3	BC	10	Integral to membrane; Plasma membrane; Integral to plasma membrane	Integrin binding; Protein binding; Metallopeptidase activity; Metalloendopeptidase activity	Cell adhesion; Proteolysis & peptidolysis activity; Central nervous system development
Px19-like protein	RN	NM_001009636	1	NC	10	Unknown	Unknown	Unknown
Melanocortin 3 receptor (Mc3r gene)	MM	AY965035	2	OC	10	Integral to membrane	Rhodopsin like receptor activity; Signal transducer activity; Melanocortin receptor activity; GPCR activity	Signal transduction; G-protein coupled receptor protein signaling pathway
Nuclear receptor subfamily 0, group B, member 2 (NrOb2 gene/Shp1 gene)	MM	AY964995	1	OC	10	Nucleus	DNA binding; Steroid harmone receptor activity; Transcription factor activity; Ligand-dependent nuclear receptor activity	Transcription; Regulation of transcription, DNA-dependent
CD8 antigen, beta chain (Cd8b gene)	RN	NM_031539	2	BC	10	Integral to plasma membrane; Extracellular space; External side of plasma membrane; Cell surface; T cell receptor complex	Protein binding; Coreceptor activity; MHC class I protein binding	T-Cell activation; Defense response; Immune response; Transmembrane receptor protein tyrosine kinase signaling pathway
Serine (or cysteine) proteinase inhibitor, clade E, member 2 (Serpine2 gene)	RN	XM_343604	2	OC	10	Extracellular region/space	Heparin binding; Serine-type endopeptidase inhibitor activity	Neurogenesis; Regulation of cell migration; Regulation protelysis & peptidolysis; Positive regulation of neurogenesis
C-type lectin domain family 5, member A/type II transmembrane protein MDL-1 (CLEC5A gene/MDL-1 gene)	HS	AF139768	1	OC	10	Integral to plasma membrane	Binding; Receptor activity; Sugar binding	Signal transduction; Cellular defense response
Zinc finger protein 1 (Zfp-1/Zfp1 gene)	MM	NM_011742	2	NC	10	Intracellular; Nucleus	DNA binding; Metal ion/Zn ion binding; Nucleic acid binding	Transcription; Regulation of transcription, DNA-dependent
Protein-tyrosine kinase (DRT)/EPH receptor B2 (EPHB2 gene)	HS	NM_004442	3	BC	10	Membrane; Synapse; Integral to membrane	ATP/Nucleotide/Protein binding; Transmembrane-ephrin receptor activity; Transferase activity; Protein-tyrosine kinase activity	Neurogenesis; Protein aminoacid phosphorylation; Transmembrane receptor protein tyrosine kinase signaling pathway
6-Phosphofructokinase, liver-type (PFKL gene)	HS	X16918	2	OC	10	Cytoplasm; 6-phosphofructokinase complex	ATP/Magnesium ion/Nucleotide binding; 6-phosphofructokinase activity; Transferase activity; Kinase activity	Glycolysis; Fructose 6-phosphate metabolism
Plakophilin 3 (Pkp3 gene)	RN	XM_219478	2	BC	10	Nucleus; Cytoskeleton; Desmosome; Intercellular junction; Spot adherens junction	Protein binding; Structural molecule activity	Cell adhesion
α-albumin protein (Afamin/Afm/Alf gene)	MM	AJ011080	4	OC	10	Extracellular space	Carrier activity	Transport
LIM homeobox protein 1 (Lim1 gene/Lhx1 gene)	MM	AF039705	3	OC	10	Nucleus; Transcription factor complex	DNA/Protein/Metal ion/Zn ion binding; Transcription factor activity	Endoderm formation; Gastrulation (sensu Mammalia); Regulation of transcription, DNA-dependent
CUG triplet repeat, RNA binding protein 2 (Etr-R3b/Etr3/CugBP2 gene)	RN	AJ010386	4	BC	12	Nucleus	RNA binding	mRNA processing; mRNA splice site selection; neuromuscular junction development; nuclear mRNA splicing, via spliceosome; regulation of heart contraction rate
Epidymal sperm gene	MM	X99300	3	NC	12	Unknown	Unknown	Unknown
Potassium large conductance calcium-activated channel, subfamily M, beta member 1 (Kcnmb1 gene)	RN	NM_019273	3	NC	12	Integral to membrane; Integral to plasma membrane	Iion channel activity; Potassium channel regulator activity; Calcium-activated potassium channel activity	Potassium ion transport; Synaptic transmission; Smooth muscle contraction
Serine peptidase inhibitor, Kazal type 4 (Spink4 gene/Mpgc60 gene)	MM	Y11505	2	OC	12	Extracellular space	Endopeptidase inhibitor activity; Serine-type endopeptidase inhibitor activity	Unknown
3'(2'),5'-bisphosphate nucleotidase (Bpnt1 gene)	RN	NM_171990	3	NC	12	Unknown	3'(2'),5'-bisphosphate nucleotidase activity; Inositol or phosphatidylinositol phosphatase activity	Unknown
Carboxyl terminal LIM domain protein (CLIM1)	HS	U90878	3	OC	12	Cytoskeleton; Transcription factor complex	Metal ion/Protein/Zn ion binding; Transcription coactivator activity	Regulation of transcription
WW domain binding protein-1 (WBP1 gene)	HS	U79457	3	OC	12	Unknown	Protein binding	Unknown
ATPase, H+ transporting, V0 subunit B (Atp6f gene/Atp6v0b gene)	MM	AB060655	3	OC	12	Endosome; integral to membrane; Hydrogen-translocating V-type ATPase complex; Proton-transporting two-sector ATPase complex	Hydrogen ion transport activity; Hydrolase activity; Hydrogen-exporting ATPase activity, phosphorylative & rotational mechanism; Hydrogen-transporting ATP synthase activity, rotational mechanism etc..	ATP biosynthesis; Hydrogen transport; ATP hydrolysis coupled proton transport; ATP synthesis coupled proton transport etc..
Phenylalanyl tRNA synthetase beta subunit (Frsb gene)	MM	AF123263	2	OC	12	Cytoplasm; Soluble fraction	ATP/Nucleotide binding; Ligase activity; Phenylalanine-tRNA ligase activity	Protein biosynthesis; Phenylalanyl-tRNA aminoacylation
RNA polymerase II subunit (hsRPB8 gene/POLR2H gene)	HS	U37689	2	OC	12	Nucleus	Zn ion binding; Nucleic acid binding; Transferase activity; DNA-directed RNA polymerase activity	Transcription
Mono-ADP-ribosyltransferase 3 (Art3 gene)	MM	AJ311768	3	BM	12	Membrane; Extracellular space	Transferase activity, transferring glycosyl activity; NAD(P)+-protein-arginine ADP-ribosyltransferase activity	Protein amino acid ADP-ribosylation
Semicarbazide-sensitive amine oxidase (SSAO gene/Aoc3 gene)	RN	NM_031582	1	OC	12	Microsome; Extracellular space; Integral to membrane	Protein binding; Copper ion binding; Amine oxidase activity; Oxidoreductase activity	Cell adhesion
Glial asparaginase/asparaginase-like sperm autoantigen (Gliap gene/Asrgl1 gene)	RN	AJ427914	2	OC	12	Cytoplasm	N4-(beta-N-acetylglucosaminyl)-L-asparaginase activity	Unknown
Kinesin family member 1B (Kif1b-beta gene)	MM	AB023656	3	OC	12	Mitochondrian; Microtubule; Kinesin complex; Microtubule associated complex	ATP/Nucleotide binding; Microtubule motor activity	Microtubule-based movement & process
SH3-domain binding protein 4 (SH3BP4 gene)	RN	AJ278266	3	OC	12	Nucleus	Signal transducer activity	Cell cycle; Endocytosis
Sodium channel, nonvoltage-gated 1 gamma (Scnn1g gene)	RN	X77933	3	NC	12	Integral to membrane; Integral to plasma membrane	Ion channel activity; Sodium channel activity; Amiloride-sensitive sodium channel activity	Excretion; Ioin transport; Sodium ion transport
Platelet derived growth factor, B polypeptide (Pdgfb gene)	RN	XM_343293	3	BC	12	Extracellular space; Extracellular region; Intracellular; Membrane	Growth factor activity; Platelet-derived growth factor receptor binding	Cell projection biogenesis; Cellular physiological process; Regulation of cellular proliferation; Actin cytoskeleton organization and biogenesis; Substrate bound cell migration; regulation of peptidyl-tyrosine phosphorylation etc..
Ubiquitin-activating enzyme E1-like (UBE1L gene)	RN	XM_217252	4	OC	12	Unknown	ATP binding; Enzyme activator activity; Ligase activity; Ubiquitin activating enzyme activity; Ubiquitin conjugating enzyme activity	Ubiquitin Cycle
25 kD synaptosomal-associated protein (Snap25 gene)	HS	NM_003081	2	OC	8	Kinesin complesx; Synaptosome; Plasma membrane	SNARE binding; Syntaxin-1 binding; SNAP receptor activity	Exocytosis; Synaptic transmission; Synaptic vesicle docking during exocytosis; Neurotransmitter uptake & secretion
Insulin receptor tyrosine kinase substrate protein p53 (IRSp53 gene/BAIAP2 gene)	MM	AB105196	2	OC	8	Unknown	Kinase activity; Protein binding; Receptor activity	Rho protein signal transduction
NADH-ubiquinone oxidoreductase chain 1/NADH dehydrogenase (ubiquinone) Fe-S protein 6 (Ndufs6 gene)	RN	L38437	3	NC	8	Mitochondrian; Respiratory chain complex I (sensu Eukaryota)	Oxidoreductase activity; NADH dehydrogenase activity; Electron carrier activity; NADH dehydrogenase (ubiquinone) activity	Mitochondrial electron transport, NADH to ubiquinone
16S ribosomal RNA gene/Mitochondrial transcription termination factor (Mterf gene)	RN	V00681	2	OC	8	Mitochondrian	double-stranded DNA binding; Transcription termination factor activity	RNA transcription termination from mitochondrial promoter; Regulation of transcription, DNA-dependent; Transcription
12S ribosomal RNA gene (MTRNR1 gene/RNR1 gene)	RN	J01438	2	OC	8	Unknown	Unknown	Unknown
Hematological and neurological expressed sequence 1 (Hn1 gene)	MM	NM_008258	1	OC	8	Unknown	Unknown	Unknown
Guanine-nucleotide-releasing protein/RAB interacting factor (Rabif gene/Mss4 gene)	RN	NM_001007678	3	OC	8	Unknown	Metal ion binding; Guanyl-nucleotide exchange factor activity	Protein transport; Small GTPase mediated signal transduction
GLI Kruppel family member (zinc finger protein) Gl1	RN	XM_345832	4	BC	8	Cytoplasm; Nucleus	DNA binding; Transcription factor activity	Development
Protein phospatase 3 regulatory subunit B alpha isoform (calcineurin B, type I) (Ppp3r1 gene)	RN	BC088855	2	OC	8	Calcineurin complex	Calcium ion binding; Calmodulin inhibior activity; Calcium-dependent protein serine/threonine phosphatase activity	Heart development; Epithelial to mesenchymal transition
Pleckstrin (Plek gene)	MM	AF073294	2	OC	8	Unknown	Calcium ion binding	Intracellular signaling cascade
Ribosomal protein L39 (Rpl39 gene)	RN	X82551	2	OC	8	Intracellular; ribosome; Cytosolic large ribosomal subunit (sensu Eukaryota)	RNA binding; Structural constituent of ribosome	Protein biosynthesis
Kinesin family member 3A (Kif3a gene) **	MM	BC052707	3	NC	8	Kinesin complex; Microtubule associated complex; Microtubule	ATP/Nucleotide binding; Motor activity; Microtubule motor activity	Kidney development; Microtubule-based movement; Determination of left/right symmetry; Dorsal/ventral pattern formation
Septin 8 (Sept8 gene)	RN	XM_220423	2	NC	8	Unknown	GTP binding	Cell cycle
Dopa decarboxylase (Ddc gene)	RN	BC087032	1	OC	8	Intracellular	Pyridoxal-phosphate binding; Carboxy-Lyase activity; Lyase activity; Aromatic-L-amino-acid decarboxylase activity	Aminoacid metabolism; Dopamine metabolism; Seratonin metabolism
Zinc finger protein, subfamily 1A, 1 (Ikaros) (Znfn1a1 gene) **	MM	AK077815	1	OC	8	Nucleus; Transcription factor complex	DNA/Nucleic acid/Zn ion/Metal ion binding; Transcription factor activity	Hemopoiesis; Forebrain development; Positive regulation of transcription; Positive regulation of transcription from RNA polymerase II promoter; Regulation of transcription, DNA-dependent
Nidogen-2 (Nid2 gene)	MM	AJ428503	4	NC	8	Extracellular space; Basement membrane; Extracellular matrix (sensu Metazoa)	Calcium ion binding; Protein binding	Cell adhesion; Cell-matrix adhesion
TAF3 RNA polymerase II, TATA box binding protein (TBP)-associated factor (Taf3 gene)	RN	XM_225559	2	NC	8	Transcription factor TFIID complex	Protein binding; RNA polymerase II transcription factor activity	Transcription from RNA polymerase II promoter
Enhancer of zeste homolog 1 (Ezh1 gene)	RN	XM_220986	3	NC	8	Nucleus	DNA binding; Protein binding; Chromatin binding	Regulation of transcription, DNA-dependent; Morphogenesis
Enx-2 gene	MM	AB004817	3	NC	8	Unknown	Unknown	Unknown
Lactate dehydrogenase A (Ldh-a gene)	RN	NM_017025	4	BC	8	Cytosol	L-lactate dehydrogenase activity; Oxidoreductase activity	Glycolysis; Tricarboxylic acid cycle intermediate metabolism
lactate dehydrogenase 1, A chain (Ldh1 gene)	MM	NM_010699	4	BC	8	Cytosol	L-lactate dehydrogenase activity; Oxidoreductase activity	Glycolysis; Tricarboxylic acid cycle intermediate metabolism
Lactate dehydrogenase A-like 4 (LDHAL4 gene)	HS	NG_001313	4	NC	8	Unknown	Unknown	Unknown
Lactate dehydrogenase A-like 6A (LDHAL6A gene)	HS	NM_144972	4	NC	8	Cytosol	L-lactate dehydrogenase activity; Oxidoreductase activity	Glycolysis; Tricarboxylic acid cycle intermediate metabolism
Lactate dehydrogenase B (LDH-B gene)	HS	BC022835	4	OC	8	Cytosol	L-lactate dehydrogenase activity; Oxidoreductase activity	Glycolysis; Tricarboxylic acid cycle intermediate metabolism
Lactate dehydrogenase A-like 6B (Ldhal6b gene)	MM	BC061193	4	NC	8	Cytosol	L-lactate dehydrogenase activity; Oxidoreductase activity	Glycolysis; Tricarboxylic acid cycle intermediate metabolism
Tumor protein, translationally-controlled 1 (Tpt1 gene/TCTP gene)	RN	BC086358	6	BC	8	Cytoplasm; Extracellular space	Protein binding; Calcium ion binding	Anti-apoptosis; Cell proliferation; Spermatogenesis
Syntaxin 11 (STX11 gene)	RN	BC099159	3	NC	8	Golgi apparatus; Membrane	Protein transporter activity; SNAP receptor activity	Membrane fusion; Protein transport; Intracellular protein transport
5' nucleotidase, ecto (Nt5e gene) **	MM	NM_011851	1	OC	8	Integral to membrane; Extracellular space	Nucleotide binding; Metal ion binding; 5'-nucleotidase activity; Hydrolase activity, acting on ester bonds	Nucleotide catabolism
Apoptosis Inhibitor (FKSG2 gene) **	HS	NM_021631	3	NC	8	Cytoplasm	Apoptosis inhibiting effect	Apoptosis
Protein (peptidyl-prolyl cis/trans isomerase) NIMA-interacting, 4 (parvulin) (Pin4 gene) **	MM	XM_135990	2	OC	8	Mitochondrial matrix	Isomerase activity; Peptidyl-prolyl cis-trans isomerase activity	Protein folding
Aryl hydrocarbon receptor nuclear translocator (ARNT) gene	HS	AY430083	5	BC	8	Nucleus	Transcription activator activity; Transcription coactivator activity; Aryl hydrocarbon receptor nuclear translocator activity	Regulation of transcription, DNA-dependent; Protein-nucleus import, translocation; Signal transduction
BUB1 budding uninhibited by benzimidazoles 1 homolog (BUB1 gene)	HS	AF139350	2	BC	8	Nucleus; Kinetochore; Spindle pole body	ATP binding; Nucleotide binding; Transferase activity; Protein serine/threonine kinase activity	Cell cycle; Cell division; Mitosis; Cell proliferation; Protein amino acid phosphorylation; Mitotic spindle check point
Ribosomal protein L35a (RPL35A gene)	RN	NM_021264	4	OC	8	Ribosome; Cytosolic large ribosomal subunit (sensu Eukaryota); Intracellular	tRNA binding; Structural constituent of ribosome	Protein biosynthesis
PRP3 pre-mRNA processing factor 3 homolog (Prpf3 gene)	RN	XM_342295	2	NC	8	Nucleus; Spliceosome complex	RNA splicing factor activity, transesterification mechanism	mRNA processing; Visual perception; Nuclear mRNA splicing, via spliceosome
Ribosomal protein 24 (Rps24 gene)	RN	NM_031112	4	OC	8	Intracellular; Ribosome; Cytosolic small ribosomal subunit (sensu Eukaryota)	RNA binding; Structural constituent of ribosome	Protein biosynthesis; Ribosome biogenesis
CREBBP/EP300 inhibitory protein 1 (Cri1 gene) **	MM	NM_025613	5	OC	8	Nucleus	Specific transcriptional repressor activity	Negative regulation of transcription from RNA polymerase II promoter
RAB3 GTPase activating protein subunit 2 (non-catalytic) (RAB3GAP2 gene)	HS	NM_012414	5	NC	9	Soluble fraction	GTPase activator activity; Enzyme regulator activity; Protein heterodimerization activity	Regulation of GTPase activity
Mortality factor 4 like 1 (Morf4l1 gene)	RN	NM_001011999	3	NC	9	Nucleus; Chromatin; Chromatin remodeling complex	Protein binding; Chromatin binding	Chromatin modification & remodelling; Regulation of transcription, DNA-dependent; Regulation of cell growth; Chromatin assembly or disassembly
Transforming growth factor, beta receptor III (betaglycan, 300kDa) (TGFBR3 gene/TBR-III gene)	HS	AJ251961	4	BC	9	Integral to membrane	Receptor activity; Glycosaminoglycan binding	Development; Signal transduction; Transforming growth factor beta receptor signaling pathway
Eyes absent homolog 4 (EYA4 gene)	HS	NM_004100	1	OC	9	Nucleus	Hydrolase activity; Mg ion binding; Protein tyrosine phosphatase activity	Metabolism; Perception of sound; Morphogenesis; Regulation of transcription, DNA-dependent; Transcription; Visual perception
G protein-coupled receptor slt (melanin-concentrating hormone 2)/G-Protein coupled receptor 145 (GPR145 gene)	HS	NM_032503	1	BC	9	Integral to membrane	Receptor activity; Rhodopsin-like receptor activity	Signal transduction; G-protein coupled receptor protein signaling pathway
Cathepsin L (Ctsl gene)	RN	NM_013156	3	BM	9	Lysosome; Extracellular region/Space	Cathepsin L activity; Actinidain activity; Hydrolase activity; Cysteine-type endopeptidase activity; Protein binding	Proteolysis and peptidolysis
Cyclic Protein-2 (CP-2)	RN	S85184	3	NC	9	Unknown	Unknown	Unknown
Serine (or cysteine) peptidase inhibitor, clade H, member 1 (Serpinh1 gene)	RN	NM_017173	3	OC	9	Extracelular space; Endoplasmic reticulum; Endoplasmic reticulum lumen	Collagen binding; Unfolded protein binding; Endopeptidase inhibitor activity; Serine-type endopeptidase inhibitor activity	Protein folding; Response to heat; Response to unfolded protein
Cathepsin 8 (Cts8 gene)	MM	BC068241	3	BC	9	Extracellular space	Cathepsin L activity; Cysteine-type endopeptidase activity	Proteolysis and peptidolysis
Cathepsin 2 precursor	MM	AY014780	3	NC	9	Unknown	Unknown	Unknown
Cathepsin 3 (Cts3 gene)	MM	AF456464	2	NC	9	Unknown	Unknown	Unknown
Cathepsin Q (CtsQ gene)	MM	NM_029636	2	NC	9	Unknown	Unknown	Unknown
Cathepsin K (CtsK gene)	HS	BC016058	2	OC	9	Lysosome	Cathepsin K activity	Proteolysis and peptidolysis
Cathepsin O (CTSO gene)	HS	X82153	2	OC	9	Unknown	Cysteine-type endopeptidase activity	Proteolysis and peptidolysis
Cathepsin M precursor (Ctsm gene)	MM	AY014777	1	NC	9	Unknown	Unknown	Unknown
Cathepsin Z (CTSZ gene/CTSX gene)	HS	U20280	1	OC	9	Lysosome	Cysteine-type endopeptidase activity	Proteolysis and peptidolysis
Cathepsin S (Ctss gene)	RN	NM_017320	1	OC	9	Lysosome; Extracellular region/Space	Cathepsin S activity	Immune response; Proteolysis and peptidolysis
Cathepsin Q-like 2	RN	BC097257	3	NC	9	Unknown	Unknown	Unknown
Cathepsin-L like (CTSLL gene)	HS	L07772	5	NC	9	Unknown	Unknown	Unknown
RNA binding protein, autoantigenic hnRNP-associated with lethal yellow (Raly gene)	RN	BC087074	4	OC	9	Nucleus; Ribonucleoprotein complex	RNA binding; Nucleic acid binding	Unknown
Eukaryotic translation initiation factor 2 subunit 2 (beta, 38kD) (EIF2S2 gene) **	HS	NM_003908	4	OC	9	Ribosome; Eukaryotic translation initiation factor 2 complex	DNA/RNA/Nucleotide binding; Translation initiation factor activity	Protein biosynthesis; Translational initiation
Pregnancy-associated plasma protein-E (Pappa2 gene/pappalysin 2 gene) **	HS	AJ278348	4	OC	9	Membrane; Intracellular	Metal ion binding; Zn ion binding; Metallopeptidase activity	Cell differentiation; Proteolysis and peptidolysis; Regulation of cell growth
HIP1-interacting protein HIPPI (HIPPI gene)	HS	AF245220	3	OC	9	Cytoplasm; Cytoskeleton; Membrane fraction	Actin binding; Phospholipid binding; Structural constituent of cytoskeleton	Unknown
slingshot homolog 1L (mSSH1L gene) **	MM	AB099287	3	NC	9	Unknown	Actin binding	Unknown
Aurora related kinase 1/ IPL1 (STK6 gene/STK15 gene/Aurora-A gene)	MM	AF007817	3	BC	9	Nucleus; Spindle	ATP/Nucleotide/Spindle binding; Protein serine/threonine kinase activity	Cell cycle; Mitosis; Phosphoinositide-mediated signaling; Protein aminoacid phosphorylation; Spindle organization and biogenesis
C2 domain containing PI3-kinase (PIK3C2G gene)	HS	AJ000008	3	BC	9	Membrane; Phosphoinositide 3-kinase complex	Transferase activity; PI3K activity; Phosphatidylinositol-4-phosphate 3-kinase activity	Intracellular signaling cascade
Putative transcription factor (WBSCR12) mRNA/GTF2I repeat domain containing 1 (GTF2IRD1 gene)	HS	AF156489	2	NC	11	Nucleus	RNA polymerase II transcription factor activity, enhancer binding	Development; Transcription; Regulation of transcription, DNA-dependent
Rho/Rac-interacting citron kinase (Crik)/Citron rho-interacting kinase/	MM	AF086824	3	OC	11	Intracellular	ATP/DAG/Kinase/Metal ion/Nucleotide binding; protein serine/threonine kinase activity; Protein-Tyrosine kinase activity; Small GTPase regulator activity	Signal transduction; Intracelular signaling cascade; Protein amino acid phosphorylation
Small nuclear RNA activating complex, polypeptide 5 (Snapc3 gene)	MM	NM_183316	2	NC	11	Nucleus	DNA binding	snRNA transcription; Regulation of transcription, DNA dependent; Transcription from RNA polymerase II & polymerase III promoter
Chromosome 1 open reading frame 16 (C1orf16 gene)	HS	NM_014837	2	NC	11	Subcellular locations	Protein-protein interactions	Unknown
Neutrophil cytosolic factor 2 (65kDa, chronic granulomatous disease, autosomal 2) (NCF2 gene/p67phox gene)	HS	NM_000433	2	OC	11	Cytosol; Soluble fraction	Binding; Electron transporter activity	Superoxide metabolism; Cellular defense response
Actin related protein 2/3 complex, subunit 5 (Arpc5 gene)	RN	NM_001025717	1	NC	11	Actin Cytoskeleton; Cytoplasm; Lamellipodium; Arp2/3 protein complex	Structural constituent of cytoskeleton	Actin filament organization; Cell motility; Actin cytoskeleton organization and biogenesis; Regulation of actin filament polymerization
Ral guanine nucleotide dissociation stimulator-like 1 (Rgl1 gene)	RN	XM_222717	2	OC	11	Unknown	Guanyl nucleotide exchange factor activity; Ral guanyl-nucleotide exchange factor activity	Signal transduction; Intracelular signaling cascade; Small GTPase mediated signal transduction
Ubiquitin-conjugating enzyme E2D 3 (UBE2D3 gene)	RN	NM_031237	2	OC	11	Unknown	Ubiquitin protein ligase activity; Ubiquitin conjugating enzyme activity	Protein modification; Ubiquitin-dependent protein catabolism; Ubiquitin cycle
Mannosidase, beta A, lysosomal (MANBA gene)	RN	NM_001031655	2	OC	11	Lysosome	Beta mannosidase activity; Hydrolase activity, hydrolyzing O-glycosyl compounds	Carbohydrate metabolism; Glycoprotein catabolism; Protein modification
Ribosomal protein L31 (Rpl31 gene)	RN	BC062228	3	OC	11	Intracellular; Ribosome; Ribonucleoprotein complex; Cytosolic large ribosomal subunit (sensu Eukaryota)	RNA binding; Structural constituent of ribosome	Protein biosynthesis
SET and MYND domain containing 3 (Smyd3 gene) **	MM	BC052431	2	OC	11	Nucleus	Metal ion binding; Methyl transferase activity; Histone-lysine N-methyltransferase activity;	Chromatin modification
Mitochondrial transcription factor B2 (Tfb2m gene)	RN	NM_001008293	1	NC	11	Extracellular space	rRNA methyltransferase activity; rRNA (adenine-N6,N6-)-dimethyltransferase activity	rRNA modification
Ets variant gene 4 (E1A enhancer binding protein) (ETV4 gene/E1AF gene)	HS	AF095889	2	BC	12	Nucleus	Transcription factor activity; Transcriptional activator activity	Transcription
DiGeorge syndrome critical region, centromeric end	HS	L77570	4	OC	12	Intracellular	Protein binding; Receptor activity; Sugar binding	Cell migration; Cell adhesion
Protein phosphatase 2, regulatory subunit B (B56), delta isoform (PPP2R5D gene)	HS	BC001095	1	NC	12	Nucleus; Protein phosphatase type 2A complex	Hydrolase activity; Protein phosphatase type 2A regulator activity etc	Neurogenesis; Signal transduction
Cullin 7 (CUL7 gene)	HS	BC033647	1	OC	12	Anaphase-promoting complex	Protein binding	Cell cycle; Vasculogenesis; Regulation of endothelial cell differentiation; Ubiquitin cycle; Proteolysis and peptidolysis
kelch domain containing 3 (KBTBD3 gene)	HS	BC007296	2	OC	12	Cell surface	Actin binding; Protein binding	Cytoskeleton organization and biogenesis
Adherens junction associated protein 1 (SHREW1 gene/AJAP1 gene) **	HS	NM_018836	1	OC	12	Membrane	Adhesion	Unknown
Calponin 2 (CNN2 gene)	HS	NM_004368	2	BC	12	Cytoskeleton; Intercellular junction	Actin binding; Calmodulin binding	Smooth muscle contraction; Cytoskeleton organization and biogenesis
5-hydroxytryptamine (serotonin) receptor 1A (Htr1a)	MM	NM_008308	2	OC	12	Integral to membrane; Integral to plasma membrane	Signal transducer activity; Serotonin receptor activity; GPCR activity; Adrenoceptor activity; Neuropeptide Y receptor activity etc..	Signal transduction; G-protein coupled receptor protein signaling pathway
Cytotoxic T-lymphocyte associated molecule 4 (Ctla gene)	MM	AF142145	2	OC	12	Integral to membrane; Extracellular space	Cell proliferation	Immune response
ABBREVIATIONS:
OC = Other Cancer Genes
BC = Breast Cancer Genes
BM = Breast Cancer Metastasis Genes
NC = Not Cancer Related Genes
** = Not found in Rattus Norvegicus
RN = Rattus Norvegicus
MM = Mus Musculus
HS = Homo Sapiens
Table. 1A Known Genes from R37-OPN Subtracted Library
Species name and accession number are listed according to the match in BLAST analysis (http://www.ncbi.nlm.nih.gov/blast/blast.cgi). Official gene
symbols (in parentheses) were obtained from human, mouse or rat nomenclature databases (http://www.ncbi.nlm.nih.gov/entrez/query.fcgi?db=gene).
Level of expression was determined by Reverse Northern Hybridizations normalized to GAPDH.
