# Supplementary material for: Identification of genes differentially expressed between benign and osteopontin transformed rat mammary epithelial cells
Source: BMC Res Notes. 2009 Feb 3;2:15. doi: 10.1186/1756-0500-2-15 (PMC2644310; doi:10.1186/1756-0500-2-15)
Supplement: Additional File 2 — Table 1B. ESTs from R37-OPN Subtracted Library. [file 1756-0500-2-15-S2.xls]

## Sheet: Sheet1
Table. 1B ESTs from R37-OPN Subtracted Library			1
Sequence Identity (GenBank)	Species	Accession #	Redundancy	Fold Induction
BAC clone RP24-117M7 from chromosome 1	MM	AC126933	1	3
BAC clone RP23-245H23 from chromosome 14	MM	AC158531	1	3
chromosome 17-clone RP11-120M18	HS	AC079210	1	3
chromosome 5 clone rp23-224j9	MM	AC105298	1	3
chromosome 5-clone RP24-433N14	MM	AC120408	1	3
clone RP23-94L18 on chromosome 4	MM	AL626764	1	3
clone RP23-295N8	MM	AC144715	1	3
clone:Y0G0122C24	MM	AK182465	1	3
clone RP23-328P7 on chromosome 2	MM	AL845293	1	3
clone:0610009O11	MM	AK002436	1	3
clone:2410022D08	MM	AK010569	1	3
clone RP23-27L22 on chromosome 2	MM	AL844608	1	3
BAC clone RP24-461H19 from chromosome 17	MM	AC154779	1	3
BAC clone RP24-64N14 from chromosome 17	MM	AC140339	1	3
clone:Y1G0129N13	MM	AK199008	1	9
clone M1	MM	L32751	1	9
clone:Y0G0136N16	MM	AK186291	1	9
BAC RP11-989F5, Chromosome 12	HS	AC073912	1	9
cDNA clone CS0CAP006YB20 of Thymus	HS	CR623285	1	9
cDNA clone CS0DE006YE19 of Placenta	HS	CR622422	1	9
cDNA clone CL0BB017ZH12 of Neuroblastoma	HS	CR609528	1	9
cDNA clone CS0DC017YO22 of Neuroblastoma	HS	CR603594	1	9
cDNA clone CS0DI021YK17 of Placenta	HS	CR598832	1	9
cDNA clone CS0DF011YM13 of Fetal brain	HS	CR612374	1	9
cDNA clone CL0BA003ZF08 of Placenta	HS	CR606066	1	9
cDNA clone CS0DI001YP19 of Placenta	HS	CR605512	1	9
cDNA clone CS0DI026YA14 of Placenta	HS	CR592005	1	9
cDNA clone CS0DN001YG13 of Adult brain	HS	CR609365	1	9
cDNA clone CS0DL012YC11 of B cells	HS	CR605944	1	9
clone DASS-205I8 on chromosome 6	HS	BX936369	1	9
clone DAMA-55G21 on chromosome 6	HS	BX927143	1	9
clone DAQB-352F19 on chromosome 6	HS	AL844213	1	12
clone XXbac-17K10 on chromosome 6	HS	AL662822	1	12
clone XXbac-34K20 on chromosome 6	HS	AL662873	1	12
clone DADB-50G20 on chromosome 6	HS	CR762481	1	12
chromosome 6p21.3 Clone	HS	BA000025	1	12
clone UWGC:y55c138 from 6p21	HS	AC004206	1	12
clone DAMA-277I14 on chromosome 6	HS	CR382280	1	12
clone:TY1B7	HS	AB014080	1	12
clone 1199	HS	AF523283	1	12
clone 1471	HS	AF523282	1	12
clone ARBO	HS	AF523281	1	12
clone MT14	HS	AF523280	1	12
clone BM15	HS	AF523279	1	12
clone WDV	HS	AF523278	1	12
clone WT24	HS	AF523277	1	12
clone STE	HS	AF523276	1	12
clone LBF	HS	AF523275	1	12
clone SCHU	HS	AF523274	1	12
Clone Sea-Cau-2	HS	AY645741	1	25
Clone Sea-Cau-1	HS	AY645740	1	25
Clone Sea-Cau	HS	AY645739	1	25
Clone CEPH1416	HS	AY645738	1	25
Clone CEPH1416	HS	AY645737	1	25
Clone CEPH1416	HS	AY645736	1	25
Clone CEPH1416-2	HS	AY645735	1	25
Clone CEPH1416-1	HS	AY645734	1	25
Clone CEPH1408	HS	AY645733	1	12
Clone CEPH1408	HS	AY645732	1	12
Clone Afr-Am024	HS	AY645731	1	12
Clone Afr-Am024-3	HS	AY645730	1	12
Clone Afr-Am024-2	HS	AY645729	1	12
Clone Afr-Am024-1	HS	AY645728	1	12
Clone Afr-Am022	HS	AY645727	1	12
Clone Afr-Am022-3	HS	AY645726	1	12
Clone Afr-Am022-2	HS	AY645725	1	20
Clone Afr-Am022-1	HS	AY645724	1	5
cDNA clone CS0DD003YG06 of Neuroblastoma	HS	CR615819	1	5
cDNA clone CS0DC023YJ20 of Neuroblastoma	HS	CR621609	1	5
BAC clone RP23-82C19 from chromosome 19	MM	AC132140	1	5
cDNA clone CS0DA008YI07 of Neuroblastoma	HS	CR600935	1	5
cDNA clone IMAGE:6771852	MM	BC061180	1	5
cDNA clone IMAGE:30917698	MM	BC099553	1	5
clone IMAGE:6773066	MM	BC049619	1	45
cDNA clone CS0DJ015YC18 of T cells	HS	CR606799	1	45
BAC clone RP11-475B2 from 4	HS	AC079789	1	45
chromosome 7-clone RP23-144D10	MM	AC119804	1	45
BAC clone RP11-641E23 from 7	HS	AC092676	1	45
BAC clone RP24-289N17 from chromosome 14	MM	AC125128	1	45
clone RP23-158E10 on chromosome 4	MM	AL806524	1	45
chromosome 11q clone:RP11-755I3	HS	AP001104	1	45
chromosome 11q clone:RP11-864N7	HS	AP001324	1	7
clone RP11-1114A5	HS	AL683813	1	7
cDNA DKFZp313N1630 (from clone DKFZp313N1630)	HS	BX647614	1	7
cDNA DKFZp547B198 (from clone DKFZp547B198)	HS	AL831886	1	7
Sequence 4 from Patent WO2005005668	Mus sps	CS001645	1	7
Sequence 2 from Patent WO2005005668	Mus sps	CS001643	1	7
Sequence 5 from Patent WO2005005668	Mus sps	CS001646	1	7
single cell B4.3	HS	AY168268	1	9
single cell B4.5	HS	AY168267	1	9
single cell B17.8	HS	AY168266	1	9
BAC CTC-503A18	HS	AC023792	1	9
BAC RP11-324L7	HS	AC135253	1	9
chromosome 3 clone RP11-1037D22	HS	AC114477	1	9
Clone DC48	HS	AF271776	1	9
clone 3fb12	HS	AY671608	1	9
clone 3fb48	HS	AY671635	1	9
clone RP5-1172N10 on chromosome Xp11.3-11.4	HS	AL109797	1	9
clone MM K2	HS	AJ293392	1	9
cDNA clone IMAGE:5531329	HS	BC053875	1	9
cDNA clone IMAGE:3462528	HS	BC003701	1	9
cDNA FLJ12844 fis-clone NT2RP2003297	HS	AK022906	1	23
BAC RP11-785G3	HS	AC092946	1	23
cDNA FLJ20661 fis, clone KAIA871	HS	AK000668	1	23
chromosome 8-clone RP11-267M23	HS	AC023632	1	23
cDNA DKFZp781B2117 (from clone DKFZp781B2117)	HS	CR627454	1	23
cDNA DKFZp686C1522 (from clone DKFZp686C1522)	HS	AL832487	1	23
cDNA DKFZp434I116 (from clone DKFZp434I116)	HS	AL117434	1	23
cDNA clone IMAGE:3535827	HS	BC069239	1	23
cDNA clone CS0DJ012YG19 of T cells	HS	CR620832	1	23
DKFZP434I116 clone	HS	NM_015496	1	23
DKFZP434I116 clone	HS	DQ046701	1	23
clone NN f4	HS	AJ293411	1	23
clone NN j2	HS	AJ293409	1	23
clone MM G4	HS	AJ293397	1	23
clone MM D3	HS	AJ293393	1	23
chromosome 8q23-clone: KB1198A1	HS	AP004218	1	23
KIAA1429 Clone	HS	AB037850	1	23
cDNA 1110037F02	MM	BC028830	1	23
clone NN i5	HS	AJ293408	1	23
clone NN h7	HS	AJ293407	1	23
clone SMAP5	HS	AB019571	1	23
clone SMAP42	HS	AB019563	1	23
cDNA Clone 1110030H18	MM	BC059878	1	23
chromosome 8-clone RP11-11N9	HS	AC090204	1	23
BAC clone RP11-213A7 from 4	HS	AC093786	1	11
BAC clone RP11-495H13 from 4	HS	AC017087	1	11
chromosome 15 clone RP11-844G16 map 15q21.3	HS	AC068726	1	11
THH22 locus CA	HS	X60736	1	11
clone SMAP31	HS	AB019573	1	11
clone:Y0G0145H24	MM	AK188515	1	11
Chromosome 12 BAC clone 62g14	MM	AJ851870	1	11
clone:Y0G0104C17	MM	AK177770	1	11
clone:Y0G0146F23	MM	AK188753	1	11
clone RP23-19L22 on chromosome 11	MM	AL606522	1	11
BAC clone RP24-77E13 from 7	MM	AC150745	1	13
BAC clone RP23-173G20 from chromosome 6	MM	AC140385	1	13
clone:Y1G0109H20	MM	AK192639	1	13
clone:Y1G0123H18	MM	AK196941	1	13
clone:Y2G0141F22	MM	AK217309	1	13
clone:Y2G0149H02	MM	AK219736	1	13
cDNA clone CS0DJ006YG01 of T cells	HS	CR625609	1	13
cDNA clone CS0DK009YH24 of HeLa cells	HS	CR622804	1	13
cDNA clone CS0DB006YE21 of Neuroblastoma	HS	CR609622	1	13
cDNA clone CS0DE007YL04 of Placenta	HS	CR608340	1	13
cDNA clone CS0CAP007YN17 of Thymus	HS	CR606732	1	13
cDNA clone CS0DI006YP06 of Placenta	HS	CR602131	1	13
hypothetical protein SBBI10 mRNA	HS	AF242525	1	13
putative peroxisomal antioxidant enzyme	HS	AF112212	1	13
cDNA clone RZPDo834E078D	HS	CR457203	1	13
chromosome 19 - clone RP24-493E6	MM	AC120557	1	32
chromosome 19 - clone RP23-262J17	MM	AC163098	1	32
brain cDNA - clone MNCb-1429	MM	AB041573	1	32
mRNA downregulated in adenovirus 5-infected cells	HS	U82616	1	32
chromosome 11 clone:RP11-147G6	HS	AP003774	1	32
chromosome 11 clone:RP11-783K16	HS	AP001453	1	32
BAC RP11-451J24	HS	AC108725	1	32
chromosome 10 clone RP11-399K21	HS	AC010997	1	32
DC48 mRNA	HS	AF271776	1	32
chromosome 19 clone rp23-170m6	MM	AC087899	1	32
clone RP11-318F5 from 2	HS	AC011998	1	32
clone an01-h01	MM	AF120321	1	32
clone NN h2	HS	AJ293405	1	32
clone NN b2	HS	AJ293404	1	32
clone MM I7	HS	AJ293400	1	7
clone MM J9	HS	AJ293391	1	7
BAC clone RP24-337D11 from chromosome 6	MM	AC122478	1	7
clone:Y2G0138I15	MM	AK216486	1	7
clone:Y1G0148K11	MM	AK204501	1	7
chromosome 6, clone RP23-81E17	MM	AC137901	1	7
clone:Y1G0107E24	MM	AK191907	1	7
clone:Y1G0105I06	MM	AK191323	1	7
BAC clone RP24-545G7 from 6	MM	AC142254	1	7
chromosome 6 BAC-284H12	MM	AC002397	1	7
BAC clone RP23-69L14 from chromosome 7	MM	AC134609	1	7
clone:Y1G0143D04	MM	AK202931	1	7
chromosome 10, clone RP23-145G7	MM	AC027700	1	7
clone:Y1G0105H16	MM	AK191312	1	7
clone:Y1G0101M07	MM	AK190112	1	7
BAC RP24-167A12	MM	AC153955	1	7
BAC clone RP24-465H15 from 18	MM	AC132091	1	7
clone:Y1G0107M06	MM	AK192070	1	7
THH22 locus CA microsatellite flanking sequence	HS	X60736	1	7
ductal carcinoma in situ mRNA fragment	HS	L27636	1	7
BAC clone RP23-1B19 from 3	MM	AC098705	1	7
chromosome 3, clone RP24-343J5	MM	AC121312	1	7
clone:Y1G0118A08	MM	AK195292	1	7
chromosome 14, clone RP23-447I12	MM	AC129975	1	12
BAC clone RP23-363H23 from chromosome 14	MM	AC154587	1	12
clone:Y0G0113B21	MM	AK180151	1	12
polymorphic marker D10UIA5 sequence	RN	AF054037	1	12
polymorphic marker D16UIA4 sequence	RN	AF054073	1	12
polymorphic marker D2UIA12 sequence	RN	AF056698	1	22
clone d3a20	HS	AF235828	1	22
clone:Y0G0128F15	MM	AK184038	1	22
clone:Y1G0109G20	MM	AK192616	1	22
clone:Y0G0141E22	MM	AK187337	1	22
polymorphic marker D11UIA3 sequence	RN	AF054042	1	22
clone CIT987SK-1137I1 (from Chromosome 10)	HS	AC005872	1	22
chromosome 10 clone citb_175_g_20_Contig902E_1999.01.14	HS	AF134471	1	22
polymorphic marker D0UIA21 sequence	RN	AF053391	1	22
polymorphic marker D2UIA9 sequence	RN	AF056695	1	22
polymorphic marker D3UIA3 sequence	RN	AF054096	1	22
polymorphic marker D6UIA3 sequence	RN	AF054123	1	22
polymorphic marker D8UIA1 sequence	RN	AF054018	1	22
polymorphic marker D18UIA5 sequence	RN	AF054084	1	22
polymorphic marker D2UIA17 sequence	RN	AF056703	1	3
clone:Y0G0145D23	MM	AK188447	1	3
clone:Y0G0102G11	MM	AK177330	1	3
clone:Y1G0134J19	MM	AK200452	1	3
clone:Y0G0121H22	MM	AK182294	1	3
clone:Y0G0144M18	MM	AK188329	1	3
clone:Y0G0123L20	MM	AK182791	1	3
clone:Y0G0104E21	MM	AK177799	1	3
clone:Y2G0149E03	MM	AK219681	1	3
clone:Y2G0110L06	MM	AK208292	1	3
clone:Y0G0102G07	MM	AK177326	1	3
clone:Y0G0137G17	MM	AK186462	1	3
clone:Y2G0141L23	MM	AK217425	1	3
clone:Y2G0138N23	MM	AK216592	1	3
BAC clone RP24-254J9 from chromosome 7	MM	AC124702	1	9
BAC clone RP23-449N4 from chromosome 7	MM	AC131111	1	9
DNA clone 26	MM	X55486	1	9
BAC MGS3-404F4	MM	AC069451	1	9
SINE, Alu repetitive element, clone:pPA6	HS	D14548	1	9
clone NN f5	HS	AJ293403	1	9
hypothetical protein (ORF1 DNA)	HS	AJ251833	1	9
hypothetical protein, partial	HS	AJ011409	1	9
transcription factor - human	HS	AJ130894	1	9
E8CASS clone E2L estradiol-induced mRNA	HS	AF127772	1	9
Clone mvx2017 (Hypothetical protein)	MM	AJ279852	1	9
Clone mvx2011 (hypothetical protein)	MM	AJ279850	1	9
Clone mvx2010 (Hypothetical Protein)	MM	AJ279849	1	9
Clone mvx2005 (Hypothetical Protein)	MM	AJ279847	1	9
Clone mvx2002 (Hypothetical protein)	MM	AJ279846	1	9
Clone mvx11075 (Hypothetical Protein)	MM	AJ279839	1	9
clone SMAP27	HS	AB019574	1	9
clone SMAP26	HS	AB019572	1	9
clone SMAP85	HS	AB019570	1	9
clone SMAP84	HS	AB019569	1	9
clone SMAP83	HS	AB019568	1	9
clone SMAP67	HS	AB019566	1	9
clone SMAP41	HS	AB019562	1	11
clone:Y2G0102M22	MM	AK205799	1	11
clone:Y1G0132O15	MM	AK199963	1	11
clone:Y1G0128O05	MM	AK198691	1	11
clone:Y1G0110P05	MM	AK193079	1	11
clone:Y1G0103P05	MM	AK190828	1	11
clone:Y0G0148F12	MM	AK189226	1	11
clone:Y1G0111O14	MM	AK193344	1	11
clone:Y1G0101P06	MM	AK190170	1	11
clone MM A2	HS	AJ293390	1	11
Cosmid HGAB from chromosome 13	HS	AC002982	1	11
Minisatellite ceb1 repeat region	HS	AF048727	1	11
clone XXbac-270M2 on chromosome 6	HS	AL662847	1	11
clone DASS-336N12 on chromosome 6	HS	BX511262	1	11
clone DAMA-236L13 on chromosome 6	HS	CR354443	1	21
chromosome 6p21.3	HS	BA000025	1	21
clone DADB-70P7 on chromosome 6	HS	CR753892	1	21
clone DAMC-157M7 on chromosome 6	HS	CR759761	1	21
clone XXbac-296P20 on chromosome 6	HS	AL662801	1	21
clone RP23-236O21 on chromosome 4	MM	AL671925	1	21
cDNA clone CS0DF018YN06 of Fetal brain	HS	CR594210	1	21
clone hj06729	HS	AB210034	1	21
cDNA DKFZp686D09175	HS	CR749245	1	21
clone RP11-567G24 on chromosome 1	HS	AL359918	1	21
BAC clone RP23-476A7 from chromosome 13	MM	AC122379	1	21
BAC clone RP24-315P14 from chromosome 8	MM	AC123794	1	21
BAC clone RP11-392P1 from 7	HS	AC073098	1	21
BAC clone RP23-47A4 from chromosome 1	MM	AC164650	1	21
chromosome 18, clone RP11-749H17	HS	AC091151	1	21
chromosome 18 clone:RP11-419P8	HS	AP005061	1	21
chromosome 11q, clone:RP11-715G18	HS	AP002795	1	21
chromosome 5 clone CTD-2007H13	HS	AC022121	1	21
chromosome 5 clone CTD-2082I17	HS	AC012624	1	21
chromosome 18 clone:RP11-715F3	HS	AP005136	1	21
chromosome 8, clone RP23-87B3	MM	AC109170	1	21
BAC clone RP23-132N7 from 1	MM	AC124759	1	21
clone:9330156J07	MM	AK034100	1	21
BAC clone RP24-465H15 from 18	MM	AC132091	1	5
BAC clone RP23-403P6 from chromosome 6	MM	AC163747	1	5
10 BAC RP23-292G1	MM	AC158622	1	5
1 BAC CH230-12B13	RN	AC126957	1	5
PAC clone RP5-1136A10 from 7	HS	AC004972	1	5
chromosome 15, clone RP24-266D22	MM	AC158907	1	5
chromosome 15, clone RP23-256L18	MM	AC101706	1	5
3 BAC RP11-688P9	HS	AC139766	1	5
chromosome 3 clone RP11-81N13	HS	AC138390	1	5
clone RP23-167N17 on chromosome X	MM	AL732321	1	5
chromosome 9, clone RP23-174F7	MM	AC112676	1	5
BAC clone RP23-184D18 from 7	MM	AC124176	1	5
clone RP1-39B17 on chromosome 6q16	HS	AL023656	1	5
BAC clone RP23-156O5 from chromosome 14	MM	AC154649	1	5
4 BAC CH230-112C2	RN	AC106374	1	5
BAC clone RP11-360H22 from 4	HS	AC079232	1	5
clone RP23-20A6 on chromosome 2	MM	AL833804	1	5
BAC clone CTB-103H13 from 7	HS	AC004111	1	5
PAC clone RP4-587D13 from 7	HS	AC004808	1	5
chromosome 1, clone RP23-304E4	MM	AC138208	1	5
BAC clone RP23-447F22 from 12	MM	AC132607	1	5
BAC clone RP23-127A20 from 13	MM	AC140415	1	5
clone UWGC:g1564a310 from 7p14-15	HS	AC005400	1	5
BAC clone RP11-456N16 from 7p15.1-p13	HS	AC006379	1	5
BAC clone RP23-418I14 from 12	MM	AC123939	1	5
Chromosome 1, clone RP23-405G16	MM	AC136371	1	5
chromosome 8, clone RP11-27N21	HS	AC016240	1	5
BAC clone RP11-603P13 from 4	HS	AC110085	1	9
chromosome 5 clone RP11-49C20	HS	AC114977	1	9
chromosome 3 clone RP11-908O9	HS	AC105751	1	9
chromosome 3 clone RP11-475O23	HS	AC119424	1	9
clone RP13-348B13 on chromosome X	HS	AL121872	1	9
clone RP11-593A16 on chromosome 6	HS	AL356579	1	9
clone RP23-135F1 from chromosome 12	MM	AC163296	1	9
clone RP11-199F23 on chromosome X	HS	AL732308	1	9
PAC clone RP5-1121E10 from 7	HS	AC004969	1	9
BAC clone RP23-148K14 from 1	MM	AC122842	1	9
BAC clone RP24-138N20 from chromosome 3	MM	AC121885	1	9
cDNA clone CS0DI087YA22 of Placenta	HS	CR617223	1	9
chromosome 11 clone:RP11-108O10	HS	AP001781	1	9
chromosome 11 clone:RP11-759M17	HS	AP000925	1	9
BAC clone RP11-141B14 from 2	HS	AC110769	1	9
BAC clone RP11-457D4 from 2	HS	AC016908	1	9
clone RP23-6N18 on chromosome 2	MM	AL670951	1	9
chromosome 9, clone RP23-106O8	MM	AC103406	1	9
BAC clone RP24-136A8 from chromosome 14	MM	AC126444	1	9
clone:Y0G0104P20	MM	AK177980	1	9
clone:Y0G0116B03	MM	AK180835	1	9
clone:Y0G0136C07	MM	AK186061	1	9
clone:Y0G0137D09	MM	AK186399	1	9
chromosome 17, clone RP23-228K17	MM	AC113038	1	9
chromosome 17, clone RP23-55J9	MM	AC109204	1	9
clone rp23-445c23 map 15	MM	AC074315	1	9
chromosome 15, clone RP23-275M16	MM	AC123677	1	9
clone:Y2G0122D14	MM	AK211580	1	9
clone RP23-98F14 on chromosome 4	MM	AL772236	1	9
chromosome 19 clone CTD-2525I3	HS	AC010320	1	9
cDNA clone CS0DI063YM24 of Placenta	HS	CR604449	1	9
cDNA clone CS0DN002YG07 of Adult brain	HS	CR623106	1	9
clone RP23-68F3 on chromosome 4	MM	AL626762	1	9
BAC clone RP24-335P21 from chromosome 15	MM	AC116596	1	20
chromosome 8, clone RP11-1001A23	HS	AC100856	1	20
10 BAC RP23-50F14	MM	AC164576	1	20
chromosome 8, clone RP11-29A2	HS	AC007718	1	20
BAC clone RP11-477G18 from 4	HS	AC093663	1	20
10 BAC RP23-319B13	MM	AC153485	1	20
cDNA clone CS0CAP006YB20 of Thymus	HS	CR623285	1	20
clone B355D16-T1073	HS	AP000201	1	8
clone:B175P11	HS	AP000240	1	8
chromosome 21 clone XX-181G02-M map q21.3-22.11	HS	AC148157	1	8
BAC clone RP23-10D15 from 3	MM	AC124593	1	8
chromosome 21q, section 49/105	HS	AP001705	1	8
BAC clone RP23-82A23 from 3	MM	AC124605	1	8
Chromosome 19 clone RP23-292H20	MM	AC139040	1	8
chromosome 7, clone RP23-181P23	MM	AC102121	1	8
clone:6720429L17	MM	AK032757	1	8
BAC clone RP23-442K4 from 7	MM	AC149609	1	8
BAC clone RP24-181I18 from chromosome 8	MM	AC155810	1	8
clone RP23-277B16 on chromosome 2	MM	AL844573	1	8
clone RP23-179P23 on chromosome X	MM	CR974459	1	8
clone RP23-329B21 on chromosome X	MM	CR628363	1	8
clone RP23-384P3 on chromosome X	MM	BX005206	1	8
clone RP24-370F24 on chromosome X	MM	CR556702	1	8
clone RP23-30M5 on chromosome X	MM	BX571788	1	8
clone RP24-212K8 on chromosome X	MM	BX842674	1	8
clone RP23-11P22 on chromosome X	MM	AL669964	1	8
clone RP23-56C20 from chromosome 7	MM	AC149067	1	8
clone:Y2G0117G20	MM	AK210130	1	8
clone RP23-133K13 on chromosome X	MM	BX571804	1	8
clone RP23-75B12 on chromosome X	MM	CR628367	1	8
clone RP23-83P7 on chromosome X	MM	BX679668	1	8
clone RP23-106J7 on chromosome X	MM	BX088531	1	8
cDNA: FLJ21990 fis, clone HEP06386	HS	AK025643	1	8
cDNA clone CS0DK005YJ11 of HeLa cells	HS	CR608220	1	8
cDNA clone CS0DI044YA01 of Placenta	HS	CR598965	1	8
clone RP23-84O5 on chromosome X	MM	AL732420	1	8
chromosome 19 clone CTC-398G3	HS	AC008481	1	8
chromosome 17, clone RP11-314A20	HS	AC091153	1	8
chromosome 17, clone RP11-198F11	HS	AC027820	1	5
BAC clone RP11-459K11 from 2	HS	AC009413	1	5
BAC clone RP11-621K7 from 4	HS	AC108161	1	5
chromosome 15, clone RP11-697E2	HS	AC091167	1	5
cDNA clone MGC:118686 IMAGE:6435651	MM	BC100581	1	5
BAC clone RP23-360J10 from chromosome 10	MM	AC155820	1	5
BAC clone RP24-104B23 from chromosome 8	MM	AC121858	1	5
clone RP23-46C18 on chromosome 8	MM	AL590988	1	5
cDNA 1500002M01 gene, mRNA (cDNA clone IMAGE:5687582)	MM	BC079576	1	5
clone RP23-317F9 on chromosome 11	MM	AL596116	1	5
BAC clone RP24-100G24 from 3	MM	AC141632	1	5
BAC clone RP11-373L24 from 2	HS	AC010733	1	5
chromosome 10 clone RP11-506M13	HS	AC068139	1	5
chromosome 10, clone RP23-352E22	MM	AC109214	1	12
chromosome 10, clone RP24-502K6	MM	AC137942	1	12
clone RP11-174N3 on chromosome 6	HS	AL138721	1	12
10 BAC RP24-576A6	MM	AC160147	1	12
chromosome 5 clone CTD-2248H3	HS	AC026436	1	12
BAC clone RP24-205N24 from 17	MM	AC121932	1	12
chromosome 17, clone RP11-386F9	HS	AC010761	1	12
chromosome 17, clone hRPK.192_H_23	HS	AC005726	1	12
chromosome 11 clone:RP11-356J5	HS	AP002884	1	3
clone RP5-1181K21 on chromosome 6	HS	AL137783	1	3
cDNA FLJ38828 fis, clone MAMGL1000017	HS	AK096147	1	3
chromosome 17, clone RP11-579O24	HS	AC100832	1	3
clone RP23-42P24 on chromosome 11	MM	AL662810	1	3
chromosome 8q23, clone: KB1980E6	HS	AP002852	1	3
3 BAC RP11-538P18	HS	AC106707	1	3
clone RP3-525L6 on chromosome 6p22.3-23	HS	AL023807	1	3
BAC clone RP24-319J7 from chromosome 19	MM	AC126679	1	3
clone RP11-38G5	HS	AC021483	1	3
clone RP11-591L14	HS	AC026826	1	3
chromosome 11q clone:RP11-31L22	HS	AP003065	1	5
chromosome 16 clone RP11-96D1	HS	AC020978	1	5
10 BAC RP23-243G3	MM	AC069074	1	5
clone RP23-32O9 on chromosome 2	MM	AL845325	1	5
chromosome 8, clone RP23-278M23	MM	AC163438	1	5
chromosome 15, clone RP23-30B1	MM	AC138765	1	5
chromosome 15, clone RP24-96K14	MM	AC102219	1	5
clone RP23-167I14	MM	AC119807	1	5
chromosome 19 clone CTC-379B2	HS	AC008474	1	5
chromosome 19 clone CTD-2538C1	HS	AC008736	1	5
3 BAC RP11-588D3	HS	AC055731	1	5
chromosome 15, clone RP23-51J23	MM	AC109153	1	5
chromosome 3 clone RP11-654A7	HS	AC098650	1	5
clone RP23-223A11 on chromosome 11	MM	AL645862	1	5
BAC clone RP23-470F9 from chromosome 1	MM	AC163690	1	5
chromosome 1, clone RP24-338G10	MM	AC131995	1	5
clone RP23-65P13 on chromosome 2	MM	AL929275	1	9
chromosome 18, clone RP24-162I6	MM	AC102250	1	9
clone RP23-442G9 on chromosome 2	MM	AL732564	1	9
chromosome 1, clone RP24-421N21	MM	AC100740	1	9
clone RP23-269N5 on chromosome X	MM	AL670689	1	9
BAC clone RP11-576F1 from 2	HS	AC008179	1	9
BAC clone CTA-302F4 from 7	HS	AC002463	1	9
chromosome 18, clone RP23-62E1	MM	AC161438	1	9
BAC clone RP11-114B11 from 2	HS	AC092598	1	9
chromosome 18, clone RP24-331G12	MM	AC136923	1	9
chromosome 19 clone LLNLF-201F6	HS	AC090428	1	9
BAC clone RP11-562F9 from 4	HS	AC097520	1	10
BAC clone RP23-114N1 from chromosome 9	MM	AC159899	1	10
Cosmid g1248a143 from 7q31.3	HS	AC004095	1	10
chromosome 19, cosmid F25583	HS	AC016046	1	10
9 BAC RP23-49M18	MM	AC079869	1	10
BAC clone RP23-100O21 from 6	MM	AC141427	1	10
clone RP23-322K15 on chromosome 4	MM	AL844169	1	10
clone RP23-58H5 on chromosome 4	MM	AL611930	1	10
BAC clone RP11-1150H5 from 7	HS	AC079405	1	10
BAC clone RP23-313M2 from chromosome 9	MM	AC156640	1	10
PAC clone RP5-1147A1 from 7p14-p12	HS	AC006023	1	10
clone RP3-323A24 on chromosome 4	HS	AL121750	1	10
chromosome 9, clone hRPK.494_N_15	HS	AC006443	1	10
chromosome 9, clone RP23-242K3	MM	AC118476	1	12
clone LA04NC01-145E5 on chromosome 4	HS	Z68162	1	12
BAC clone RP24-499N24 from 9	MM	AC145731	1	12
cDNA DKFZp586K1721 (from clone DKFZp586K1721)	HS	AL137569	1	12
PAC clone RP5-845I21 from 7	HS	AC004905	1	12
BAC clone RP11-807A19 from 2	HS	AC093164	1	12
chromosome 7, clone RP23-68N11	MM	AC164537	1	12
cDNA FLJ20732 fis, clone HEP08682	HS	AK000739	1	12
clone:Y0G0117P03	MM	AK181388	1	12
BAC clone RP24-464B24 from chromosome 7	MM	AC125169	1	12
chromosome 16 clone RP11-1348G14	HS	AC145285	1	12
chromosome 16 clone RP11-435I10	HS	AC138894	1	12
chromosome 16 clone RP11-1119F12	HS	AC138824	1	12
Chromosome 16 BAC clone CIT987SK-A-761H5	HS	AC002544	1	12
chromosome 16 clone CTD-2597E15	HS	AC026454	1	12
chromosome 16 clone CTA-115H5	HS	AC127453	1	12
chromosome 16 clone RP11-685O4	HS	AC138934	1	12
chromosome 16 clone CTD-2555L18	HS	AC135783	1	12
chromosome 16 clone RP11-24N18	HS	AC116346	1	8
chromosome 16 BAC clone CIT987SK-A-234F9	HS	U91326	1	8
chromosome 16 clone CTC-506N3	HS	AC133912	1	8
chromosome 16 clone RP11-455M1	HS	AC138896	1	8
3 BAC RP11-234A1	HS	AC073861	1	8
BAC clone RP11-527A7 from 2	HS	AC008177	1	8
BAC clone RP11-466M21 from 2	HS	AC012366	1	8
clone HSJP1-I23RS	HS	AJ330197	1	8
chromosome 11q clone:RP11-248G21	HS	AP001977	1	8
chromosome 17, clone RP23-323F20	HS	AC153814	1	8
chromosome 19, clone RP23-155H17	MM	AC110206	1	8
chromosome 15, clone RP23-10O8	MM	AC152159	1	8
BAC clone RP24-472G2 from chromosome 16	MM	AC126671	1	8
BAC clone RP24-475J22 from chromosome 5	MM	AC129220	1	8
BAC clone RP11-334E15 from 2	HS	AC009487	1	8
clone RP11-19D2 on chromosome 20	HS	AL080248	1	8
clone RP11-509J21 on chromosome 9	HS	AL354977	1	8
chromosome 5 BAC, RP23-3M10	MM	AC087330	1	8
chromosome 1, clone RP24-455F18	MM	AC102484	1	8
chromosome 1, clone RP24-262J2	MM	AC102923	1	8
chromosome 5 clone CTD-2258D22	HS	AC091851	1	8
chromosome 1, clone RP24-496A5	MM	AC107698	1	8
BAC clone RP23-333K15 from chromosome 16	MM	AC160759	1	8
hypothetical protein 4930474N05	MM	BC096580	1	8
clone RP23-333D2 on chromosome 11	MM	AL591067	1	8
chromosome 12, clone RP24-181E5	MM	AC125020	1	8
clone:1700084M22	MM	AK006998	1	8
clone:4930474N05	MM	AK076810	1	8
BAC clone RP24-221J22 from chromosome 2	MM	AC129200	1	8
clone RP23-7D13 on chromosome 2	MM	AL929196	1	8
BAC clone RP24-394C23 from 6	MM	AC125159	1	8
BAC clone RP24-527F14 from chromosome 6	MM	AC123037	1	8
BAC clone RP24-92J14 from chromosome 13	MM	AC154505	1	8
chromosome 8, clone RP24-178B9	MM	AC119190	1	8
chromosome 16 clone CTA-154B9	HS	AC084794	1	8
chromosome 18, clone RP11-49I11	HS	AC023043	1	8
chromosome 16 clone RP11-57A19	HS	AC138904	1	9
clone RP23-16P3 on chromosome 2	MM	AL663027	1	9
clone RP23-259N17 on chromosome 2	MM	AL844586	1	9
BAC clone RP24-81G10 from 17	MM	AC154200	1	9
14 Chromosome BAC R-187A6 of library RPCI-11	HS	AL157858	1	9
chromosome 18 clone H_NH0514011	HS	AC011331	1	9
chromosome 19, fosmid FOS37502 (LLfos-27A6)	HS	AC004755	1	9
chromosome 17, clone RP11-1094M14	HS	AC015911	1	9
chromosome 18, clone RP11-845C23	HS	AC090236	1	9
BAC clone RP11-749L19 from 4	HS	AC107061	1	9
BAC clone RP11-261N10 from 7	HS	AC069286	1	9
BAC clone RP23-421P13 from chromosome 17	MM	AC121795	1	9
chromosome 3, clone RP23-461I15	MM	AC102639	1	9
chromosome 1 clone RP11-335E14	HS	AC103592	1	9
clone:Y2G0114G08	MM	AK209224	1	9
BAC clone RP24-392N10 from 13	MM	AC154743	1	9
chromosome 7, clone RP23-218E6	MM	AC101690	1	9
chromosome 15, clone RP23-287O20	MM	AC123681	1	9
BAC clone RP23-146N3 from 3	MM	AC125410	1	9
BAC clone RP23-94M23 from 3	MM	AC125408	1	9
clone:2410030I24	MM	AK010620	1	9
chromosome 6, clone RP23-302K3	MM	AC102145	1	9
chromosome 3, clone RP24-158L2	MM	AC156616	1	9
1 BAC CH230-132J4	RN	AC105631	1	9
BAC clone RP11-783P19 from 4	HS	AC108221	1	9
BAC clone RP11-426L7 from 4	HS	AC108144	1	9
chromosome 15, clone RP23-127B14	MM	AC129951	1	11
chromosome 11, clone CTC-790M5	HS	AC080172	1	11
chromosome 11 clone:RP11-723C19	HS	AP002006	1	11
chromosome 11q clone:RP11-262A12	HS	AP002444	1	11
BAC clone RP24-342H13 from 17	MM	AC125143	1	11
chromosome 19 clone CTB-147C22	HS	AC011483	1	11
3 BAC CTB-140O19	HS	AC007783	1	11
chromosome 3 clone RP11-481H17 map 3p	HS	AC022007	1	11
chromosome 6 clone RP23-219K14	MM	AC018809	1	11
6 BAC RP24-89H23	MM	AC155843	1	11
chromosome 19 clone CTC-499B15	HS	AC008543	1	11
Chromosome 11 Clone RP23-271O13	MM	AC084407	1	11
12 PAC RP3-473L9	HS	AC005805	1	12
chromosome 3 clone RP11-95M5 map 3p	HS	AC087591	1	12
chromosome 3 clone RP11-316A10 map 3p	HS	AC090937	1	12
chromosome 11q clone:RP11-849H4	HS	AP002490	1	12
chromosome 11q clone:RP11-757C15	HS	AP000719	1	12
clone RP23-151M22 on chromosome 11	MM	AL593858	1	12
BAC clone RP24-224I13 from chromosome 13	MM	AC160958	1	12
chromosome 19, clone RP23-135N12	MM	AC158127	1	12
chromosome 19, clone RP24-375O7	MM	AC108399	1	12
chromosome 19, clone RP23-276L15	MM	AC108836	1	12
chromosome 6 clone RP23-360N5	MM	AC091295	1	12
clone XX-D_24I13	HS	CR932417	1	12
chromosome 3, clone RP23-382L1	MM	AC110508	1	12
BAC clone RP23-122M21 from 4	MM	AC098886	1	12
BAC clone RP23-122J17 from 12	MM	AC098741	1	12
chromosome 5 clone CTB-79E8	HS	AC027309	1	12
BAC clone RP11-279N12 from 2	HS	AC073636	1	12
chromosome 19 clone CTC-510F12	HS	AC011472	1	12
chromosome 3 clone RP11-659G4 map 3p	HS	AC090956	1	12
chromosome 3 clone RP11-813N23 map 3p	HS	AC026218	1	12
chromosome 3 clone CTD-2329B17	HS	AC116098	1	12
chromosome 16 clone RP11-276H1	HS	AC007601	1	12
chromosome 17, clone CTB-104N19	HS	AC003662	1	12
3 BAC RP11-507A10	HS	AC135452	1	12
BAC clone RP24-364A24 from 14	MM	AC144798	1	12
chromosome 14 clone RP11-232C2 map 14q31	HS	AC009396	1	12
3q25-26 BAC CITB-371O18	HS	AC008000	1	12
clone RP23-299K8 on chromosome 2	MM	AL844533	1	12
clone RP23-135F22 on chromosome X	MM	AL731793	1	12
clone RP23-465A17 on chromosome 3	MM	AL627074	1	12
clone RP23-230F2 on chromosome 4	MM	AL606907	1	12
chromosome 3 clone RP11-715I4 map 3p	HS	AC069271	1	12
chromosome 3 clone RP11-593J10 map 3p	HS	AC018839	1	12
chromosome 3 clone RP11-1082A18 map 3p	HS	AC090841	1	12
clone RP23-477P14 on chromosome 3	MM	AL627086	1	12
clone:Y1G0145B08	MM	AK203490	1	12
clone:Y1G0139B20	MM	AK201708	1	12
flow-sorted chromosome 6 TaqI fragment (SC6pA9E1)	HS	Z79475	1	12
polymorphic marker D4UIA5 sequence	RN	AF054101	1	12
clone:Y2G0138D23	MM	AK216402	1	12
dinucleotide repeat polymorphism	MM	M94676	1	11
clone:pHGC39	HS	D88110	1	11
clone HFB880H6-E5	HS	L33810	1	11
clone:Y1G0115O03	MM	AK194609	1	11
clone:Y0G0147B01	MM	AK188948	1	11
clone:Y1G0132G05	MM	AK199787	1	11
human papillomavirus type 16 strain 3255 3' junction	HS	AF190176	1	11
BAC clone RP11-231C18 from 4	HS	AC098587	1	11
clone RP23-467L1	MM	AC101890	1	11
chromosome 1, clone RP24-263I3	MM	AC158948	1	11
clone RP23-286E6 on chromosome 9	MM	AL731808	1	11
3 BAC RP13-1056D16	HS	AC139451	1	11
BAC clone RP11-691D7 from 2	HS	AC105346	1	11
chromosome 17, clone RP13-580F15	HS	AC127521	1	11
clone RP11-435D11 on chromosome 10	HS	AL606510	1	11
BAC clone RP24-270A10 from chromosome 13	MM	AC147162	1	11
BAC clone RP23-387K15 from chromosome 13	MM	AC124517	1	11
chromosome 15, clone RP11-275I4	HS	AC124306	1	11
clone RP23-35I8 on chromosome 2	MM	AL845162	1	11
BAC clone RP23-211K12 from chromosome 16	MM	AC154518	1	11
PAC clone RP5-1106H14 from 7	HS	AC004965	1	11
clone RP24-225K18 on chromosome 11	MM	AL929234	1	11
6 BAC RP24-467O4	MM	AC157099	1	11
BAC RP23-236J3	MM	AC159712	1	11
chromosome 5 clone RP11-20B15	HS	AC074142	1	11
chromosome 5 clone RP1-203L16	HS	AC026456	1	11
12p13.3-0-2.7 BAC RP5-951N9	HS	AC004672	1	11
complete mitochondrial genome	RN	AJ428514	1	11
strain F344 x BN F1 mitochondrion	RN	AY769440	1	11
strain BN/SsNHsdMCW mitochondrion	RN	AY172581	1	11
clone:1010001E19	MM	AK131596	1	11
cDNA clone IMAGE:30031607	MM	BC052873	1	11
chromosome 15, clone RP11-106M3	HS	AC009690	1	11
cDNA FLJ34603 fis, clone KIDNE2013388	HS	AK091922	1	11
6 BAC RP23-192D5	MM	AC153837	1	11
BAC clone RP23-313L4 from chromosome 16	MM	AC167141	1	11
chromosome 1, clone RP23-262M12	MM	AC124975	1	20
chromosome 8, clone RP23-267D22	MM	AC121116	1	20
chromosome 1, clone RP23-387H2	MM	AC138218	1	20
4 BAC CH230-98I1	RN	AC099174	1	20
BAC clone RP24-144C10 from chromosome 1	MM	AC140489	1	20
BAC clone RP23-240C24 from chromosome 18	MM	AC129179	1	20
BAC clone RP23-270L23 from chromosome 5	MM	AC122299	1	20
BAC clone RP23-166M23 from 18	MM	AC123951	1	20
1 BAC CH230-397C2	RN	AC131867	1	20
BAC clone RP11-524F11 from 17	HS	AC020558	1	20
chromosome 18, clone RP11-715P20	HS	AC026003	1	20
BAC clone RP24-238B3 from chromosome 10	MM	AC152453	1	20
BAC clone RP24-500P8 from chromosome 16	MM	AC154801	1	20
BAC clone GS1-182G5 from UL	MM	AC084392	1	20
chromosome 21 clone PAC 220P20 map 21q22.2	HS	AF051934	1	20
chromosome 11, BAC clone CT7-111I18 (LBNL M01)	MM	AC005742	1	20
959 kb contig between AML1 and CBR1 on chromosome 21q22	HS	AJ229042	1	20
chromosome 21 segment HS21C068	HS	AL163268	1	20
BAC clone RP24-169F11 from 8	MM	AC133181	1	20
BAC clone RP24-128L9 from 6	MM	AC146599	1	20
BAC clone RP23-160A1 from 10	MM	AC112790	1	20
BAC clone RP23-251M14 from 6	MM	AC142274	1	20
BAC clone RP23-145L9 from 6	MM	AC122240	1	20
clone RP23-207H16 on chromosome 4	MM	AL807815	1	20
clone DAQB-195H10 on chromosome 6	HS	AL805934	1	20
clone RP11-33J1 on chromosome 1	HS	AL645488	1	20
BAC clone RP23-427D2 from chromosome 5	MM	AC164103	1	20
clone RP5-851M4 on chromosome 20	HS	AL390037	1	20
BAC clone RP24-91P2 from 5	MM	AC134862	1	20
BAC clone RP24-89C4 from chromosome 9	MM	AC156795	1	20
chromosome 9, clone RP24-361G12	MM	AC139225	1	20
BAC clone RP11-176N15 from 4	HS	AC108038	1	20
chromosome 17, clone RP11-74H8	HS	AC005918	1	20
clone RP23-281C18 on chromosome 11	MM	AL590969	1	20
clone RP23-211M20 on chromosome 2	MM	AL845449	1	20
BAC clone RP23-216H22 from 14	MM	AC123061	1	20
clone RP23-446D4 on chromosome 2	MM	AL929165	1	20
clone RP23-323P11 on chromosome 2	MM	AL929211	1	20
clone RP23-172G14 on chromosome 4	MM	AL732519	1	20
BAC clone RP23-392G15 from chromosome 13	MM	AC154572	1	20
BAC clone RP23-434H18 from 8	MM	AC132606	1	20
chromosome 5, clone RP23-424O22	MM	AC123722	1	20
clone RP23-390M8 on chromosome 4	MM	BX470216	1	20
chromosome 17, clone RP24-125I7	MM	AC114640	1	20
clone rp23-323l3 map 7	MM	AC090123	1	20
BAC RP23-256D10	MM	AC166262	1	20
10 BAC RP23-463O2	MM	AC153542	1	20
BAC clone RP23-118J3 from 16	MM	AC122217	1	20
clone RP23-58M18 on chromosome X	MM	AL845256	1	20
6 BAC RP23-373I18	MM	AC153577	1	20
clone RP23-92P11 on chromosome X	MM	AL672249	1	20
clone RP11-54D18 on chromosome 9	HS	AL592293	1	20
12p12p11-37.2-54.4 BAC RP11-92H16	HS	AC010197	1	20
BAC clone RP23-317M11 from chromosome 9	MM	AC160125	1	20
clone RP23-49C8 on chromosome X	MM	AL805980	1	20
clone DN-127L1 on chromosome 3	MM	AL672260	1	20
chromosome 9, clone RP24-225E14	MM	AC120148	1	20
X BAC RP13-928P6	HS	AC121340	1	20
clone RP11-290D2 on chromosome 13	HS	AL138963	1	20
BAC clone RP23-461N12 from chromosome 7	MM	AC132366	1	20
chromosome 8, clone RP11-158D1	HS	AC138136	1	20
chromosome 8, clone RP11-380B11	HS	AC090453	1	20
12 BAC RP11-118B22	HS	AC010175	1	20
chromosome 5 clone CTD-2206G10	HS	AC025458	1	20
BAC clone RP24-208N22 from 6	MM	AC125102	1	20
BAC clone RP23-355N5 from chromosome 6	MM	AC132412	1	9
BAC clone RP23-81J4 from chromosome 14	MM	AC115357	1	9
chromosome 17, clone RP11-106A7	HS	AC126391	1	9
12 BAC RP11-597C7	HS	AC092888	1	9
chromosome 17, clone hRPK.215_P_18	HS	AC005969	1	9
clone RP1-201D17 on chromosome Xp11.4	HS	AL020990	1	9
chromosome 19, BAC CIT-B-393i15 (BC301323)	HS	AC006116	1	9
PAC clone 127H14 from 12q	HS	AC002563	1	9
chromosome 21q21.1-q21.2 clone:B749F18	HS	AP001537	1	9
chromosome 5 clone CTC-222D7	HS	AC011332	1	9
clone RP11-571E6 on chromosome Xp11.22-11.3	HS	AL591503	1	9
clone RP11-25K21 on chromosome 1	HS	AL451067	1	9
chromosome 8 multiple clones map q24.3	HS	AF235103	1	9
3 BAC RP11-778E2	HS	AC016949	1	9
chromosome 16 clone RP11-29G3	HS	AC092350	1	9
BAC clone RP11-462H3 from UL	HS	AC018688	1	9
PAC clone RP5-1032B10 from 7	HS	AC004455	1	9
BAC clone RP13-494C23 from 4	HS	AC133961	1	9
BAC clone RP11-4I17 from 4	HS	AC074378	1	9
chromosome 5 clone CTC-555I19	HS	AC010282	1	9
chromosome 15, clone CTD-2529M12	HS	AC129980	1	9
3 BAC RP11-543P4	HS	AC105057	1	9
chromosome 18, clone RP11-482F20	HS	AC036125	1	9
BAC clone RP11-424M21 from 4	HS	AC107074	1	9
chromosome 8, clone RP11-122A17	HS	AC110275	1	9
chromosome 17, clone CTC-386K3	HS	AC138336	1	9
chromosome 18 clone:RP11-945C19	HS	AP005433	1	9
clone NB1-082C	HS	AJ338754	1	21
clone RP31-186N2	RN	AC087251	1	21
chromosome 19, clone RP24-340C10	MM	AC154118	1	21
clone RP31-464J4	RN	AC087775	1	21
4 BAC CH230-222H3	RN	AC119088	1	21
7 BAC RP23-129J16	MM	AC083814	1	21
7 BAC RP23-163B17 (RPCI Mouse BAC)	MM	AC080015	1	21
7 BAC RP23-317H8	MM	AC080016	1	21
chromosome 16 clone RP11-542M13	HS	AC092723	1	21
BAC RP23-426E9	MM	AC166247	1	21
clone XX-NCIH2171_12H10	HS	CR855999	1	21
chromosome 3, clone RP23-287A2	MM	AC152401	1	21
BAC clone RP11-691E1 from 4	HS	AC093891	1	21
chromosome 14 DNA sequence BAC C-2593I21	HS	AL121767	1	21
clone RP23-109O11 on chromosome 4	MM	AL831733	1	21
clone CS0DI043YP08	HS	CR626403	1	21
clone CS0DI021YB15	HS	CR625678	1	21
cDNA FLJ90619 fis, clone PLACE1002374	HS	AK075100	1	23
cDNA FLJ31037 fis, clone HSYRA2000137	HS	AK055599	1	23
cDNA DKFZp686A04157 (from clone DKFZp686A04157)	HS	BX648849	1	23
clone:Y1G0131G08	MM	AK199491	1	23
clone:Y1G0103G03	MM	AK190644	1	23
chromosome 13, clone RP24-327I15	MM	AC116797	1	23
clone RP11-508M1 on chromosome 10	HS	AL731733	1	23
chromosome 8, clone CTD-2008O4	HS	AC060788	1	23
clone RP23-480H10 on chromosome 2	MM	AL929024	1	23
breast cancer antigen 10829	HS	AY635580	1	23
cDNA clone CS0DG001YC07	HS	CR626560	1	23
cDNA clone CS0DC024YD16 of Neuroblastoma	HS	CR626461	1	23
cDNA clone CS0DF038YF22 of Fetal brain	HS	CR625534	1	23
cDNA clone CS0DC003YF16 of Neuroblastoma	HS	CR623780	1	23
cDNA clone CS0DI008YM07 of Placenta	HS	CR623593	1	23
cDNA clone CS0DC003YJ22 of Neuroblastoma	HS	CR622300	1	23
cDNA clone CS0DL002YO08 of B cells	HS	CR620280	1	23
cDNA clone CS0DI075YL22 of Placenta	HS	CR617105	1	23
cDNA clone CS0DK010YB22 of HeLa cells	HS	CR613686	1	23
cDNA clone CS0DM001YD17 of Fetal liver	HS	CR595464	1	23
unknown mRNA	RN	AF158379	1	7
clone SMAP77	HS	AB019567	1	7
clone RP11-90C4 on chromosome 1	HS	AL606827	1	7
chromosome 5 clone CTC-347C20	HS	AC020896	1	7
chromosome 5 clone CTD-2156N14	HS	AC008843	1	7
cell-line E8CASS clone E2L estradiol-induced mRNA	HS	AF127772	1	7
clone RP11-414H16 on chromosome 1	HS	AL356372	1	7
BAC clone RP24-194G21 from 12	MM	AC110302	1	7
clone:C130021N19	MM	AK047923	1	7
BAC clone RP13-836O24 from 4	HS	AC108014	1	7
chromosome 1 clone RP11-434N15	HS	AC099755	1	7
chromosome 18, clone RP11-746B8	HS	AC090371	1	7
chromosome 1 clone RP11-75I2	HS	AC096636	1	7
12 BAC RP11-105F7	HS	AC121760	1	7
clone RP3-339A18 on chromosome Xp11.1-11.4	HS	Z97054	1	7
clone RP23-48D8 on chromosome 2	MM	AL731779	1	7
clone RP23-212H4 on chromosome 3	MM	AL772145	1	7
BAC clone RP23-194O23 from 8	MM	AC126451	1	7
citb_179_n_3	HS	AC005210	1	7
chromosome 15, clone RP24-76H22	MM	AC101935	1	7
12 BAC RP11-713N11	HS	AC023510	1	7
clone RP23-376A14	MM	AC083913	1	7
chromosome 15, clone RP23-59C1	MM	AC021008	1	7
chromosome 10 clone RP11-369L1	HS	AC023904	1	7
chromosome 7, clone RP24-89J20	MM	AC124977	1	7
BAC clone RP24-213O22 from chromosome 14	MM	AC132330	1	7
chromosome 5 clone CTD-2064K14	HS	AC035142	1	7
BAC clone RP24-538A12 from chromosome 10	MM	AC131801	1	7
clone RP23-124E18 on chromosome 2	MM	AL731783	1	7
clone RP23-374H24 on chromosome 11	MM	AL592545	1	7
chromosome 9, clone RP23-431B6	MM	AC113304	1	7
chromosome 5, clone RP23-224P16	MM	AC123664	1	7
chromosome 16 clone RP11-433P17	HS	AC025283	1	7
chromosome 17, clone RP11-392O1	HS	AC068675	1	7
clone RP11-108H9 on chromosome 13	HS	AL390964	1	7
clone RP11-255D5 on chromosome 10	HS	AL731542	1	7
clone RP11-477E3 on chromosome 6	HS	AL356776	1	5
clone RP11-173B14 on chromosome 13	HS	AL137244	1	5
clone RP23-20N14 on chromosome 11	MM	AL662891	1	5
12 BAC RP11-567C2	HS	AC126178	1	5
chromosome 14 DNA sequence BAC R-736P16 of library RPCI-11	HS	AL358292	1	5
clone RP23-273C14 on chromosome 11	MM	AL663079	1	5
Chromosome 22q11.2 Cosmid Clone 111f11	HS	AC004471	1	5
BAC clone RP23-77B21 from chromosome 18	MM	AC132624	1	5
clone RP1-20C7 on chromosome 6p12.3-21.2	HS	AL136304	1	5
clone RP11-387M24 on chromosome 6	HS	AL355385	1	5
clone:Y0G0127G21	MM	AK183831	1	5
cDNA clone MGC:109389 IMAGE:7317693	RN	BC089978	1	5
clone RP11-176J5 on chromosome 6p12.3-21.3	HS	AL139388	1	5
BAC clone RP24-468G7 from chromosome 14	MM	AC122058	1	5
chromosome 15, clone RP23-351F24	MM	AC123704	1	5
chromosome 5 clone CTB-35F21	HS	AC008667	1	5
cDNA clone IMAGE:1383741	MM	BC094412	1	5
clone RP11-154P11 on chromosome 10	HS	AL157889	1	5
clone RP11-793G16 on chromosome 9	HS	CR769776	1	5
clone RP1-189G13 on chromosome 20	HS	AL121916	1	5
clone RP23-146J17 on chromosome 1	MM	AL663047	1	5
clone RP23-350G1 on chromosome 11	MM	AL626807	1	5
Clone Syl	RN	CV179531	1	5
Clone Rdk-1	RN	CV179530	1	5
Clone Sri	RN	CV179532	1	5
clone ViV	RN	CV179533	1	5
clone Mk-1	RN	CV179534	1	5
clone Suk	RN	CV179535	1	5
clone Prt-2	RN	CV179536	1	9
clone Cht	RN	CV179537	1	31
clone Har	RN	CV179538	1	45
clone RMG	RN	CV179539	1	45
clone FCC	RN	CV179540	1	12
clone Shan	RN	CV179541	1	12
clone Rdk-2	RN	CV179542	1	12
clone Mk-2	RN	CV179543	1	12
clone Rtn	RN	CV179544	1	9
clone Mk-3	RN	CV179545	1	9
clone RMG-1	RN	AY770014	1	22
clone MELT-2	RN	AY770015	1	22
clone Shan-2	RN	AY770016	1	22
clone PJ-2	RN	AY770017	1	7
clone Cht-2	RN	AY770018	1	60
clone FCC-1	RN	AY770019	1	45
clone MELT-1	RN	AY770020	1	55
clone Syl-1	RN	AY770021	1	7
clone KALI	RN	AY770022	1	7
clone FCC-2	RN	AY770023	1	7
clone Guru	RN	CV973102	1	9
clone Raju	RN	CV973103	1	9
clone RMMG	RN	CV973104	1	9
clone Shan-3	RN	CV973105	1	12
clone Abbu	RN	CV973106	1	12
clone Ammi	RN	CV973107	1	12
clone ANPRNA	RN	CV973108	1	7
clone Arun	RN	CV973109	1	7
clone Gopa	RN	CV973110	1	7
clone MK-4	RN	CV973111	1	11
clone FCC-3	RN	CV973112	1	11
clone PAJM	RN	CV973113	1	11
clone Ishu	RN	CV973114	1	8
clone Uma-1	RN	CV973115	1	8
ABBREVIATIONS:
OC = Other Cancer Genes
BC = Breast Cancer Genes
BM = Breast Cancer Metastasis Genes
NC = Not Cancer Related Genes
** = Not found in Rattus Norvegicus
RN = Rattus Norvegicus
MM = Mus Musculus
HS = Homo Sapiens
			1
			1
			1
			1
			1
			1
			1
			1
			1
			1
			1
			1
			1
			1
			1
			1
			1
			1
			1
			1
			1
			1
			1
			1
			1
			1
			1
			1
			1
			1
			1
			1
			1
			1
			1
			1
			1
			1
			1
			1
			1
			1
			1
			1
			1
			1
			1
			1
			1
			1
			1
			1
			1
			1
			1
			1
			1
			1
			1
			1
			1
			1
			1
			1
			1
			1
			1
			1
			1
			1
			1
			1
			1
			1
			1
			1
			1
			1
			1
			1
			1
			1
			1
			1
			1
			1
			1
			1
			1
			1
			1
			1
			1
			1
			1
			1
			1
			1
			1
			1
			1
			1
			1
			1
			1
			1
			1
			1
			1
			1
			1
			1
			1
			1
			1
			1
			1
			1
			1
			1
			1
			1
			1
			1
			1
			1
			1
			1
			1
			1
			1
			1
			1
			1
			1
			1
			1
			1
			1
			1
			1
			1
			1
			1
			1
			1
			1
			1
			1
			1
			1
			1
			1
			1
			1
			1
			1
			1
			1
			1
			1
			1
			1
			1
			1
			1
			1
			1
			1
			1
			1
			1
			1
			1
			1
			1
			1
			1
			1
			1
			1
			1
			1
			1
			1
			1
			1
			1
			1
			1
			1
			1
			1
			1
			1
			1
			1
			1
			1
			1
			1
			1
			1
			1
			1
			1
			1
			1
			1
			1
			1
			1
			1
			1
			1
			1
			1
			1
			1
			1
			1
			1
			1
			1
			1
			1
			1
			1
			1
			1
			1
			1
			1
			1
			1
			1
			1
			1
			1
			1
			1
			1
			1
			1
			1
			1
			1
			1
			1
			1
			1
			1
			1
			1
			1
			1
			1
			1
			1
			1
			1
			1
			1
			1
			1
			1
			1
			1
			1
			1
			1
			1
			1
			1
			1
			1
			1
			1
			1
			1
			1
			1
			1
			1
			1
			1
			1
			1
			1
			1
			1
			1
			1
			1
			1
			1
			1
			1
			1
			1
			1
			1
			1
			1
			1
			1
			1
			1
			1
			1
			1
			1
			1
			1
			1
			1
			1
			1
			1
			1
			1
			1
			1
			1
			1
			1
			1
			1
			1
			1
			1
			1
			1
			1
			1
			1
			1
			1
			1
			1
			1
			1
			1
			1
			1
			1
			1
			1
			1
			1
			1
			1
			1
			1
			1
			1
			1
			1
			1
			1
			1
			1
			1
			1
			1
			1
			1
			1
			1
			1
			1
			1
			1
			1
			1
			1
			1
			1
			1
			1
			1
			1
			1
			1
			1
			1
			1
			1
			1
			1
			1
			1
			1
			1
			1
			1
			1
			1
			1
			1
			1
			1
			1
			1
			1
			1
			1
			1
			1
			1
			1
			1
			1
			1
			1
			1
			1
			1
			1
			1
			1
			1
			1
			1
			1
			1
			1
			1
			1
			1
			1
			1
			1
			1
			1
			1
			1
			1
			1
			1
			1
			1
			1
			1
			1
			1
			1
			1
			1
			1
			1
			1
			1
			1
			1
			1
			1
			1
			1
			1
			1
			1
			1
			1
			1
			1
			1
			1
			1
			1
			1
			1
			1
			1
			1
			1
			1
			1
			1
			1
			1
			1
			1
			1
			1
			1
			1
			1
			1
			1
			1
			1
			1
			1
			1
			1
			1
			1
			1
			1
			1
			1
			1
			1
			1
			1
			1
			1
			1
			1
			1
			1
			1
			1
			1
			1
			1
			1
			1
			1
			1
			1
			1
			1
			1
			1
			1
			1
			1
			1
			1
			1
			1
			1
			1
			1
			1
			1
			1
			1
			1
			1
			1
			1
			1
			1
			1
			1
			1
			1
			1
			1
			1
			1
			1
			1
			1
			1
			1
			1
			1
			1
			1
			1
			1
			1
			1
			1
			1
			1
			1
			1
			1
			1
			1
			1
			1
			1
			1
			1
			1
			1
			1
			1
			1
			1
			1
			1
			1
			1
			1
			1
			1
			1
			1
			1
			1
			1
			1
			1
			1
			1
			1
			1
			1
			1
			1
			1
			1
			1
			1
			1
			1
			1
			1
			1
			1
			1
			1
			1
			1
			1
			1
			1
			1
			1
			1
			1
			1
			1
			1
			1
			1
			1
			1
			1
			1
			1
			1
			1
			1
			1
			1
			1
			1
			1
			1
			1
			1
			1
			1
			1
			1
			1
			1
			1
			1
			1
			1
			1
			1
			1
			1
			1
			1
			1
			1
			1
			1
			1
			1
			1
			1
			1
			1
			1
			1
			1
			1
			1
			1
			1
			1
			1
			1
			1
			1
			1
			1
			1
			1
			1
			1
			1
			1
			1
			1
			1
			1
			1
			1
			1
			1
			1
			1
			1
			1
			1
			1
			1
			1
			1
			1
			1
			1
			1
			1
			1
			1
			1
			1
			1
			1
			1
			1
			1
			1
			1
			1
			1
			1
			1
			1
			1
			1
			1
			1
			1
			1
			1
			1
			1
			1
			1
			1
			1
			1
			1
			1
			1
			1
			1
			1
			1
			1
			1
			1
			1
			1
			1
			1
			1
			1
			1
			1
			1
			1
			1
			1
			1
			1
			1
			1
			1
			1
			1
			1
			1
			1
			1
			1
			1
			1
			1
			1
			1
			1
			1
			1
			1
			1
			1
			1
			1
			1
			1
			1
			1
			1
			1
			1
			1
			1
			1
			1
			1
			1
			1
			1
			1
			1
			1
			1
			1
			1
			1
			1
			1
			1
			1
			1
			1
			1
			1
			1
			1
			1
			1
			1
			1
			1
			1
			1
			1
			1
			1
			1
			1
			1
			1
			1
			1
			1
			1
			1
			1
			1
			1
			1
			1
			1
			1
			1
			1
			1
			1
			1
			1
			1
			1
			1
			1
			1
			1
			1
			1
			1
			1
			1
			1
			1
			1
			1
			1
			1
			1
			1
			1
			1
			1
			1
			1
			1
			1
			1
			1
			1
			1
			1
			1
			1
			1
			1
			1
			1
			1
			1
			1
			1
			1
			1
			1
			1
			1
			1
			1
			1
			1
			1
			1
			1
			1
			1
			1
			1
			1
			1
			1
			1
			1
			1
			1
			1
			1
			1
			1
			1
			1
			1
			1
			1
			1
			1
			1
			1
			1
			1
			1
			1
			1
			1
			1
			1
			1
			1
			1
			1
			1
			1
			1
			1
			1
			1
			1
			1
			1
			1
			1
			1
			1
			1
			1
			1
			1
			1
			1
			1
			1
			1
			1
			1
			1
			1
			1
			1
			1
			1
			1
			1
			1
			1
			1
			1
			1
			1
			1
			1
			1
			1
			1
			1
			1
			1
			1
			1
			1
			1
			1
			1
			1
			1
			1
			1
			1
			1
			1
			1
			1
			1
			1
			1
			1
			1
			1
			1
			1
			1
			1
			1
			1
			1
			1
			1
			1
			1
			1
			1
			1
			1
			1
			1
			1
			1
			1
			1
			1
			1
			1
			1
			1
			1
			1
			1
			1
			1
			1
			1
			1
			1
			1
			1
			1
			1
			1
			1
			1
			1
			1
			1
			1
			1
			1
			1
			1
			1
			1
			1
			1
			1
			1
			1
			1
			1
			1
			1
			1
			1
			1
			1
			1
			1
			1
			1
			1
			1
			1
			1
			1
			1
			1
			1
			1
			1
			1
			1
			1
			1
			1
			1
			1
			1
			1
			1
			1
			1
			1
			1
			1
			1
			1
			1
			1
			1
			1
			1
			1
			1
			1
			1
			1
			1
			1
			1
			1
			1
			1
			1
			1
			1
			1
			1
			1
			1
			1
			1
			1
			1
			1
			1
			1
			1
			1
			1
			1
			1
[truncated: 60,659 more rows]
