# Supplementary material for: Identification of genes differentially expressed between benign and osteopontin transformed rat mammary epithelial cells
Source: BMC Res Notes. 2009 Feb 3;2:15. doi: 10.1186/1756-0500-2-15 (PMC2644310; doi:10.1186/1756-0500-2-15)
Supplement: Additional File 3 — Table 2A Known Genes from R37 Subtracted Library. [file 1756-0500-2-15-S3.xls]

## Sheet: Sheet1
Table. 2A Known Genes from R37 Subtracted Library
Sequence Identity (GenBank)	Species	Accession #	% of Level of Up-regulation (Rama 37)	Fold Induction	Disease Specificity	Redundancy	GO-Component	GO-Function	GO-Process
GPR1 gene	RN	NM_012961	>58	2	NC	1	integral to plasma membrane	G-protein coupled receptor Activity	signal transduction
Znf403/LCRG1	RN	NM_001004273	>90	8	OC	2	UnKnown	UnKnown	UnKnown
gametogenetin binding protein 2	MM	NM_153144	>100	8	OC	1	Membrane System	UnKnown	UnKnown
LZK1	HS	AF126964	>65	8	NC	1	UnKnown	UnKnown	UnKnown
dioxin inducible factor 3	MM	AB064543	>55	8	BC	1	UnKnown	UnKnown	UnKnown
NDUFS1 gene	HS	BC022368	>38.5	8	NC	1	membrane fraction & Mitochondrian	NADH dehydrogenase (ubiquinone) activity, Fe & Metal Ion Binding	electron transport
sarcoglycan delta (SGCD)	MM	AL645993	>2.5	5	NC	1	cytoskeleton, sarcoglycan complex	UnKnown	cytoskeleton organization and biogenesis and muscle development
BCL9	RN	XM_241475	>85	5	OC	2	nucleus	UnKnown	muscle development
KIF23/MKLP-1	HS	X67155	>95	5	OC	2	microtubule associated complex, Nucleus & Spindle	microtubule motor activity, ATP binding	microtubule-based movement, mitotic spindle elongation & Cell Cycle
RRM2	RN	NM_001025740	>47	5	BC	5	cytoplasm	Fe ion, Metal ion binding & ribonucleoside-diphosphate reductase activity	DNA Replication & DNA diphosphate metabolism
NDUFV2 gene	RN	NM_031064	>27	5	NC	1	Mitochondrian membrane fraction	Fe ion, Metal ion binding, electron carrier activity & NADH dehydrogenase activity	Mitochondrain Electron transport & neurogenesis
NFKB2 (p49/p100)	MM	AF135125	>93	5	OC	3	Nucleus, Cytoplasm	transcription factor and coactivator activity & Protein binding	signal transduction & regulation of DNA-dependent transcription
TRAF4 protein	RN	XM_220640	>89.4	5	BC	3	Nucleus & ubiquitin ligase complex	DNA, metal ion & Zn ion binding & ubiquitin-protein ligase activity	Apoptosis, Development, signal transduction & protein ubiquitination
vomeronasal 1 receptor A2 (pheromone receptor 2)	RN	XM_215575	>24.7	5	NC	1	integral to membrane	pheromone receptor and rhodopsin-like activity	UnKnown
KLRA17	MM	AB193833	>35.8	5	OC	1	integral to membrane	natural killer cell receptor activity & protein binding	UnKnown
KLRA17-CDR-3	MM	AB193833	>29	7	OC	1	integral to membrane	natural killer cell receptor activity & protein binding	UnKnown
KLRA17-CDR-1	MM	AB193831	>20.6	7	OC	1	integral to membrane	natural killer cell receptor activity & protein binding	UnKnown
CLIM1	HS	U90878	>54.7	7	NC	2	cytoskeleton	Protein, Zn & metal ion binding	response to oxidative stress
ELYS gene	RN	XM_341161	>17.4	7	NC	2	Cytoplasm & nuclear matrix	transcription factor activity	regulation of transcription
Thrombospondin 4	RN	X89963	>11.8	7	BC	3	EC matrix & space	Ca2++, Heparin and protein binding & structural molecule activity	Cell Adhesion, Neurogenesis and substrate-bound cell migration, cell extension
AZ1	MM	D88509	>46.6	7	OC	1	UnKnown	UnKnown	Development, spermatogenesis & cell differentiation
Asrgl1	RN	NM_145089	>39.5	7	OC	1	cytoplasm	N4-(beta-N-acetylglucosaminyl)-L-asparaginase activity	UnKnown
SH3BP4	RN	NM_022693	>76	7	OC	2	nucleus	signal transducer activity	Cell Cycle & Endocytosis
sortilin	RN	XM_342317	>60	7	OC	3	Cell Soma, Dendrite, Endosome, EC Space,microsome etc	Hydrolase, receptor and protein transport and GPCR activity	Endocytosis, Carbohydrate metabolism and intracellular protein transport
nidogen 2	RN	XM_573694	>43.2	6	OC	2	Basement Membrane & extracellular matrix (sensu Metazoa)	Collagen, Protein & calcium ion binding	Cell & cell-matrix adhesion
art3 gene	RN	NM_001012034	>62.5	6	OC	1	Extracellularspace & integral to plasma membrane	NAD(P)+-protein-arginine ADP-ribosyltransferase activity & transferase activity, transferring glycosyl groups	Protein amino acid ADP-ribosylation
KIF1B-beta**	MM	AB023656	>38.9	6	OC	1	Kinesin complex, microtubule & microtubule associated complex	ATP & nucleotide binding & microtubule motor activity	Microtubule-based movement & process
Frsb**	MM	AF123263	>64.9	6	OC	1	Cytoplasm, ER & integral to membrane	tRNA ligase activity, phenylalanine-tRNA ligase activity & ATP & nucleotide binding & Hydrolase activity	Protein biosynthesis, phenylalanyl-tRNA aminoacylation
WBP1	RN	XM_216198	>45.2	6	BC	2	integral to membrane	protein binding	UnKnown
aquaporin 12	MM	AB084104	>19.6	6	BC	2	Cytoplasm & integral to membrane	Transporter activity	Transporter
TOPORS	RN	XM_342819	>77	37	OC	1	Ubiquitin ligase complex ,	Catalytic activity, Zn ion binding & ubiquitin-protein ligase activity	Metabolism & protein ubiquitination
BPNT1	RN	AJ000347	>42.4	37	OC	1	UnKnown	3'(2'),5'-bisphosphate nucleotidase activity & inositol or phosphatidylinositol phosphatase activity	Neurogenesis & nucleobase, nucleoside, nucleotide and nucleic acid metabolism
SPINK4/Mpgc60	MM	Y11505	>47.9	37	OC	1	Extracellularspace	serine-type endopeptidase inhibitor activity & endopeptidase inhibitor activity	Unknown
sepsis expression-enhanced sequence	RN	S83498	>29.4	37	NC	3	UnKnown	UnKnown	UnKnown
BRCA1 pseudogene	HS	U77841	>84.7	37	BC	1	Unknown	UnKnown	UnKnown
epidymal sperm gene	MM	X99300	>17.7	7.8	NC	2	UnKnown	UnKnown	UnKnown
IgM heavy chain	HS	X17115	>37.9	7.8	BM	1	UnKnown	UnKnown	UnKnown
Cugbp2	RN	AJ010386	>32.8	7.8	OC	2	Nucleus	RNA binding	mRNA processing & splice site selection, neuromuscular junction development etc..
homeobox protein Lim1	MM	AF039705	>45.9	7.8	BC	1	Nucleus & transcription factor complex	DNA-Metal ion-Zn-protein & binding & transcription factor activity	endoderm formation, gastrulation (sensu Mammalia) & regulation of transcription, DNA-dependent
Alpha-Albumin	MM	AJ011080	>49.2	7.8	OC	1	extracellular space	carrier activity	transport
GlcNac-1-P transferase	HS	Z82022	>17.4	5.6	NC	1	ER, integral to membrane & Membrane	UDP-N-acetylglucosamine-dolichyl-phosphate N-acetylglucosaminephosphotransferase activity & transferase activity, transferring glycosyl groups	lipid metabolism
SKD1	MM	AF134119	>22	5.6	NC	1	Endosome & membrane	ATP & Nucleotide binding, ATPase activity & nucleoside-triphosphatase activity	Protein & endosome transport
PFKL gene	HS	X16918	>37	5.6	OC	1	Cutoplasm & 6-phosphofructokinase complex	ATP & Nucleotide & magnesium ion binding + Kinase, transferase & 6-phosphofructokinase activity	Glucose & fructose 6-phosphate metabolism
Zfp1	MM	NM_011742	>44.8	9	NC	2	Nucleus & intracellular environment	DNA, Zn, Metal ion & nucleic acid binding	regulation of transcription, DNA-dependent
ALG-2	HS	AF035606	>78.3	9	OC	2	Unknown	calcium ion binding	Apoptosis, induction of apoptosis by extracellular signals
Bfsp2	MM	AJ304860	>11.6	9	NC	1	Cytoskeleton, Membrane & intermediate filament	Structural moleculae activity & structural constituent of eye lens	Sensory & Visual perception, cytoskeleton organization and biogenesis
Acyl-CoA synthetase medium-chain family member 3 (SA gene)	HS	D16350	>23.0	9	OC	1	Unknown	Unknown	Unknown
Apoptosis-linked gene 4 (ALG-4), deltaC form	MM	AF055668	>64.8	25	BC	3	Unknown	calcium ion binding	Apoptosis, induction of apoptosis by extracellular signals
Cyclin G	MM	AB005559	>85.8	25	BC	3	nucleus	Unknown	Cell Division, Mitosis & regulation of cyclin dependent protein kinase activity
KLHL5	HS	AF272976	>23.8	25	OC	1	Cytoplasm, cytoskeleton	Actin, protein binding	actin cytoskeleton organization and biogenesis
PTPRG	HS	U46093	>33.7	25	OC	2	integral to plasma membrane	Zn ion binding, Hydrolase activity, transmembrane receptor protein tyrosine phosphatase activity, carbonate dehydratase activity	Protein aminoacid dephosphorylation, transmembrane receptor protein tyrosine kinase signaling pathway etc..
U-box-type ubiquitin ligase UBE4A	MM	AB083274	>63.2	17	OC	3	Unknown	Unknown	ubiquitin cycle
Homer-1b	RN	AF093267	>28.7	17	NC	1	Cytoplasm & plasma membrane	Protein & receptor binding	metabotropic glutamate receptor signaling pathway
nucleoside diphosphate kinase (NDK) pseudogene	HS	U85976	>28.5	17	OC	1	Unknown	Unknown	Unknown
MesP1 gene	MM	D83674	>33.7	17	NC	1	Unknown	Unknown	Unknown
putative haemopoietic membrane protein	MM	AJ009781	>16.4	17	OC	1	Unknown	Unknown	Unknown
putative sterol reductase SR-1 (TM7SF2) gene	HS	AF096303	>34.7	17	OC	1	ER, integral to membrane & Membrane	Oxidoreductase activity, delta14-sterol reductase activity	cholesterol biosynthesis
WBP-4 (formin binding protein 21 mRNA)	HS	AF071185	>44.8	6	OC	2	spliceosome complex	Zn , Metal ion binding & nucleic acid binding	nuclear mRNA splicing, via spliceosome
CETP gene	HS	U71187	>23.8	6	OC	1	Unknown	Lipid binding & catalytic activity	Lipid, Steroid & cholesterol metabolism, Lipid transport
heterogeneous nuclear ribonucleoprotein F	RN	AB022209	>27.1	6	BC	1	Nucleus, Viral nucleocapsid & ribonucleoprotein complex	RNA, Nucleic Acid & TATA-binding protein binding	RNA, mRNA processing & nuclear mRNA splicing, via spliceosome
Leukemia inhibitory factor (LIF gene)	MM	S73374	>69.4	6	BC	2	Extracellular space & extracellular region	Cytokine & growth factor activity, leukemia inhibitory factor receptor binding	Immune Response & tyrosine phosphorylation of Stat3 protein
orphan G-protein coupled receptor Dez	MM	U79525	>12.9	6	OC	2	integral to plasma membrane	G-protein coupled receptor activity, unknown ligand; rhodopsin like receptor activity & chemokine receptor activity etc..	Chemotaxis, immune response, signal transduction, G-protein coupled receptor protein signaling pathway etc..
kanadaptin**	MM	AF035526	>10.3	5	NC	1	integral to plasma membrane	carrier activity	transport
inositol hexakisphosphate kinase	RN	AB049151	>45.9	8	OC	3	nucleus	inositol hexakisphosphate kinase & inositol triphosphate 3-Kinase activity; transferase activity	Unknown
gp25H/SSR2	RN	XM_215619	>56.1	5.8	BC	1	ER, integral to membrane & Extracellular space	Receptor Activity & signal sequence binding	cotranslational protein-membrane targeting
crth2 gene **	MM	AB109091	>33.4	5.8	OC	1	integral to plasma membrane & membrane	G-protein coupled receptor activity & N-formyl peptide receptor activity, prostaglandin D; F; G receptor activity etc..	GPCR-protein signalling pathway & G-protein signaling, adenylate cyclase inhibiting pathway etc..
complement component 1, q subcomponent-like 1 (C1QL1)	RN	XM_343971	>27.4	5.8	OC	1	Cytoplasm & extracellular space	Unknown	locomotory behavior & phosphate transport
TLE4 gene	HS	BC036369	>39	5.8	OC	2	Nucleus	Unknown	Frizzled signalling pathway; regulation of transcription, DNA-dependent
KIAA0346 (Jmjd3) ((jumonji domain containing 3)	RN	XM_343919	>6.5	5.8	NC	1	Unknown	Unknown	Unknown
PCOLCE	RN	NM_019237	>44	12.5	OC	3	extracellular space	Collagen binding; nucleic acid binding	Development; proteolysis and peptidolysis
AP4M1	RN	XM_222003	>37.3	12.5	NC	1	Golgi trans cisternae, Golgi trans face, membrane coat adaptor complex , Clathrin vescicle coat etc..	transporter activity	Endocytosis, Vescicle mediated transport & intracellular protein transport
Myo1B	RN	NM_053986	>14.8	12.5	NC	1	Brush border, cytoskeleton, Myosin, Myosin 1	ATP & Actin & calmodulin binding , Motor activity	Neurogenesis; cytoskeleton organization and biogenesis
PIP5K2A (1-phosphatidylinositol-4-phosphate 5-kinase isoform C)**	HS	S78798	>26.9	12.5	OC	4	Unknown	Kinase & Transferase activity; 1-phosphatidylinositol-4-phosphate 5-kinase activity	Phosphorylation; glycerophospholipid metabolism
Pten	RN	NM_031606	>74.9	19	BM	4	Unknown	Phosphoprotein phosphatase activity; phosphatidylinositol-3,4,5-trisphosphate 3-phosphatase activity; hydrolaseactivity; platelet-derived growth factor receptor binding etc..	CNS development; induction of apoptosis; negative regulation of cell migration & cell proliferation; negative regulation of progression through cell cycle etc..
MMAC1	HS	U92436	>67.8	19	BM	4	Unknown	Phosphoprotein phosphatase activity; phosphatidylinositol-3,4,5-trisphosphate 3-phosphatase activity; hydrolaseactivity; platelet-derived growth factor receptor binding etc..	CNS development; induction of apoptosis; negative regulation of cell migration & cell proliferation; negative regulation of progression through cell cycle etc..
PQBP1 gene	HS	AJ973596	>11.6	19	NC	1	Nucleus	Unknown	Unknown
Ataxia telangiectasia mutated homolog (Atm gene)	RN	XM_236275	>69	23	BM	5	intracellular; Nucleus; Spindle	DNA binding; Kinaase activity; inositol or phosphatidylinositol kinase activity; phosphotransferase activity, alcohol group as acceptor; Protein Ser.Thr Kinase activity etc.,	DNA repair; DNA damage response, signal transduction resulting in induction of apoptosis;negative regulation of progression through cell cycle etc.,
Gelsolin	RN	NM_001004080	>28.4	23	BC	3	EC region; Cytoplasm; actin cytoskeleton	Actin binding & calcium ion binding	Actin filament polymerization & severing; barbed-end actin filament capping; phosphoinositide-mediated signaling; regulation of cell adhesion
MBLL39 (MBNL2)	HS	AL161430	>12.4	23	OC	1	Unknown	Unknown	Unknown
FER1L3 gene (myoferlin)	RN	XM_220031	>12.2	23	NC	1	Nuclear membrane; Plasma membrane & integral to membrane	Unknown	Circulation; muscle contraction
CAMTA1 gene **	HS	NM_015215	>33.3	23	OC	1	Unknown	Unknown	Unknown
RERE gene	RN	XM_575962	>6.9	23	NC	1	Unknown	Unknown	Unknown
AGM1 gene	HS	NM_015599	>19.4	23	OC	1	Unknown	Isomerase activity; phosphoacetylglucosamine mutase activity; Mg ion binding	Carbohydrate Metabolism; glucosamine metabolism
Smtn	RN	XM_214078	>11.3	23	OC	2	actin cytoskeleton	Actin binding; structural constituent of muscle	Muscle Development; smooth muscle contraction
Mybbp1a (p160)	RN	NM_031668	>35	23	BM	3	Cytoplasm, Nucleolus; NLS-dependent protein nuclear import complex	DNA binding; Protein binding; DNA-directed DNA polymerase activity; Transcriptional factor binding; transcriptional repressor activity etc..	Electron Transport; Negative regulation of transcription; Nucleocytoplasmic transport; regulation of transcription, DNA-dependent etc..
lymphocyte-activation gene 3 (LAG-3 gene)	RN	NM_212513	>58.6	23	BC	4	integral to plasma membrane	antigen binding	regulation of T cell proliferation
Id4 dominant negative helix-loop-helix gene	MM	AJ001972	>66.4	23	BM	4	nucleus	transcription corepressor & regulator activity	Regulation of transcription; regulation of transcription from RNA polymerase II promoter
IL-17D	RN	XM_577439	>34.7	23	OC	1	extracellular space	cytokine activity	inflammatory response
Six2	RN	XM_345630	>20.4	23	NC	1	Nucleus; transcription factor complex	DNA binding; transcription factor activity	Development; Morphogenesis; transcription from RNA polymerase II promoter; regulation of transcription, DNA-dependent
toll-like receptor 7 (Tlr7) **	MM	NM_133211	>34.6	23	BM	2	Extracellular space; integral to membrane	Receptor activity & transmembrane receptor activity	Immune response & inflammatory response
SEL1L (sel-1 suppressor of lin-12-like)	RN	AF304853	>35.2	23	BC	1	Integral to membrane	Binding	Notch signaling pathway
Hensin (DMBT1-Deleted in brain malignant tumors 1) gene	RN	NM_007769	>4.5	23	BC	2	Intracellular; extracellular matrix (sensu Metazoa)	Unknown	Blastocyst develpoment; Inner cell mass proliferation; positive regulation of epithelial cell differentiation
Brca1 associated protein 1 (Bap1)	MM	NM_027088	>87.5	23	BM	5	Nucleus; Intercellular	Hydrolase, Peptidase, Thiolesterase activity; Cysteine-type peptidase activity	Protein deubiquitination; Ubiquitin dependant protein catabolism; Ubiquitin cycle; Negative regulation of cell proliferation
Deleted in liver cancer-1 (DLC-1)	HS	AF035119	>65.5	23	BM	1	Cytoplasm	Protein binding; Rho GTPase activator activity	Negative regulation of cell growth; Cytoskeleton organization and biogenesis; Signal transduction; Regulation of cell adhesion
Damaged-DNA recognition protein 1 (Ddb1)	MM	AJ416426	>38.5	23	OC	1	Nucleus	DNA binding; Damaged DNA binding; Nucleic acid binding	DNA Repair
Annexin V gene (Anxa5)	MM	AJ230109	>23.5	8	BC	1	UnKnown	Calcium ion binidng; Calcium-dependent phospholipid binding	Blood coagulation
killer cell lectin-like receptor subfamily G, member 1 (MAFA gene/mast cell function-associated antigen)	RN	X97191	>34.3	8	OC	1	Nucleus	DNA binding	Unknown
GPI-anchored molecule-like protein (GML) gene	HS	AB000381	>45.8	11.5	OC	1	Plasma membrane; Extrinsic to membrane	UnKnown	Apoptosis; DNA damage response, signal transduction by p53 class mediator resulting in cell cycle arrest; Negative regulation of cell proliferation etc..
p27Kip1 gene (Cdkn1b gene)	RN	NM_031762	>54.7	40	BC	1	Cytoplasm; Nucleus	Cyclin dependant protein kinase inhibitor activity; Transforming growth factor beta receptor, cytoplasmic mediator activity; Protein binding	Cell-cycle; Cell cycle arrest; Positive/Negative regulation of cell proliferation; Negative regulation of cyclin dependent protein kinase activity
CD83 antigen gene	MM	AF001037	>37.8	37	BC	1	Plasma membrane; Integral to plasma membrane	UnKnown	Signal transduction; Defense response; Humoral immune response
Nucleoside diphosphate kinase homolog (DR-nm23) gene	HS	U80813	>48.4	23	OC	1
Zinc finger protein (C2H2 type) 276 (Zfp276 gene)	RN	BC079416	>89.9	40	BC	1	Nucleus	DNA/Nucleic acid/Zn ion binding	Regulation of transcription, DNA-dependent
proliferin related protein (Prp gene/Plfr gene)	RN	AF226609	>23.7	5	OC	1	Extracellular reion/space	Harmone activity	UnKnown
Downregulated in renal cell carcinoma (Drr1 gene/Tu3a gene)	RN	NM_001025129	>24.6	11.8	OC	1	UnKnown	UnKnown	UnKnown
Ornithine decarboxylase antizyme (Oaz1 gene/AZ-1 gene)	MM	D88509	>34.1	12	OC	1	Unknown	Enzyme inhibitor activity; Ornithine decarboxylase inhibitor activity	Polyamine metabolism
GPI anchored molecule like protein	HS	AB000381	>37.8	12.5	BC	1	Plasma Membrane; Extrinsic to membrane	Apoptosis	Negative regulation of cell proliferation; Regulation of progression through cell cycle; DNA damage response, signal transduction by p53 class mediator resulting in cell cycle arrest
Chromosome 6 open reading frame 210/candidate tumor suppressor protein (C6orf210 gene)	HS	BC039906	>25.9	9	NC	1	UnKnown	UnKnown	UnKnown
Testin (TES gene)	RN	U16858	>24.8	5.8	OC	1	Cell Junction	Metal ion binding	Unknown
ABBREVIATIONS:
OC = Other Cancer Genes
BC = Breast Cancer Genes
BM = Breast Cancer Metastasis Genes
NC = Not Cancer Related Genes
** = Not found in Rattus Norvegicus
RN = Rattus Norvegicus
MM = Mus Musculus
HS = Homo Sapiens
Table. 2A Known Genes from R37 Subtracted Library
Species name and accession number are listed according to the match in BLAST analysis (http://www.ncbi.nlm.nih.gov/blast/blast.cgi). Official gene
symbols (in parentheses) were obtained from human, mouse or rat nomenclature databases (http://www.ncbi.nlm.nih.gov/entrez/query.fcgi?db=gene).
Level of expression was determined by Reverse Northern Hybridizations normalized to GAPDH.
