# Supplementary material for: Identification of genes differentially expressed between benign and osteopontin transformed rat mammary epithelial cells
Source: BMC Res Notes. 2009 Feb 3;2:15. doi: 10.1186/1756-0500-2-15 (PMC2644310; doi:10.1186/1756-0500-2-15)
Supplement: Additional File 4 — Table 2B. ESTs from R37 Subtracted Library. [file 1756-0500-2-15-S4.xls]

## Sheet: Sheet1
Table. 2B ESTs from R37 Subtracted Library
Sequence Identity (GenBank)	Species	Accession #	Redundancy	Fold Induction
clone CTD-2193J24	HS	AC110594	1	2
clone RP11-428O23	HS	AC126327	1	8
clone KAT02171	HS	AK026518	1	8
HCM5394	MM	AY414950	1	8
BAC clone RP11-310K15 from 2	HS	AC007383	1	8
clone COL00741	HS	AK024883	1	8
clone CS0DK003YH11	HS	CR604061	1	5
clone CS0DI056YN23	HS	CR601592	1	5
clone IMAGE:3504719	HS	BC004133	1	5
6 BAC RP24-89F5	MM	AC158609	1	5
6 BAC RP24-340J19	MM	AC160000	1	5
clone RP23-202P9 from 6	MM	AC114921	1	5
clone SCb-391H5	HS	AC008039	1	5
BAC clone RP24-225C5	MM	AC154260	1	5
BAC clone RP24-289L14	MM	AC121979	1	5
BAC clone RP11-671K16	HS	AC060834	1	7
clone RP11-441L11	HS	AL590667	1	7
clone RP24-357P21	MM	AL732566	1	7
clone RP23-173E15	MM	AL714006	1	7
clone RP11-481K16 from 4	HS	AC139713	1	7
clone CTC-436P18	HS	AC008498	1	7
clone RP23-411P20	MM	AC145303	1	7
BAC RP24-314D22	MM	AC156394	1	7
KIAA1285 protein	HS	AB033111	1	7
EAT nuclear lamina DNA clone 26	MM	X55486	1	6
HHP3255S2	HS	AF190176	1	6
SC6pA9E1	HS	Z79475	1	6
clone 11qtel_2072draft_e	HS	AF240626	1	6
(DCIS-1) mRNA fragment	HS	L27636	1	6
clone HFB880H6-E5	HS	L33810	1	6
clone:pHGC39	HS	D88110	1	37
Homo sapiens encoding exon 14	HS	Z98267	1	37
CIG49 (cig49) mRNA	HS	AF026939	1	37
dinucleotide repeat polymorphism	HS	M94676	1	37
DNA (CA)n repeat region (ICRF22)	HS	X87616	1	37
genomic sequence	HS	AF082955	1	7.8
F41 clone	MM	X61451	1	7.8
clone 197a1	HS	Z60228	1	7.8
clone:Y2G0149H02	MM	AK219736	1	7.8
clone:Y2G0141L23	MM	AK217425	1	7.8
clone:Y1G0115O03	MM	AK194609	1	5.6
clone:Y1G0109G20	MM	AK192616	1	5.6
clone:Y0G0121F21	MM	AK182252	1	5.6
clone:Y0G0128F15	MM	AK184038	1	9
clone:Y0G0104E21	MM	AK177799	1	9
clone A9A2BR17	HS	U00942	1	9
BAC RP11-572M11	HS	AC078785	1	9
BAC RP11-42N20	HS	AC134149	1	25
clone RP23-446F20	MM	AL671909	1	25
clone RP23-17A11	MM	AC116385	1	25
BAC CH230-186B23	RN	AC099101	1	25
clone RP11-197M8	HS	AC103986	1	17
clone RP11-57P19	HS	AC009432	1	17
clone RP1-146I3	HS	AC007160	1	17
clone RP23-129E1	MM	AL645794	1	17
BAC clone RP23-302K1	MM	AC121600	1	17
BAC RP23-463C2	MM	AC153523	1	17
clone RP11-24F15	HS	AC105231	1	6
clone CTB-35K5	HS	AC011401	1	6
clone RP11-454I5	HS	AC105933	1	6
clone RP11-621M17	HS	AC107620	1	6
clone RP11-48E16	HS	AC092024	1	6
clone RP11-61D1	HS	AC090897	1	5
clone RP23-107I24	MM	AL646098	1	8
clone RP11-548H18	HS	AC110373	1	5.8
clone RP11-464H2	HS	AC099053	1	5.8
clone CTC-788C1	HS	AC105081	1	5.8
clone RP11-7N19	HS	AC018522	1	5.8
clone RP11-157P23	HS	AC102797	1	5.8
clone RP11-267C16	HS	AC109315	1	12.5
clone RP11-469A15	HS	AC104461	1	12.5
clone RP11-739E3	HS	AC134395	1	12.5
clone RP11-71F23	HS	AC011804	1	12.5
chromosome 21q, section 32/105	HS	AP001688	1	19
BAC RP11-407J12	HS	AC018476	1	19
BAC RP23-136G23	MM	AC158602	1	19
clone RP23-137I13	MM	AC124807	1	23
chromosome 21q21.1-q21.2 clone:B811H6; LL56-APP region	HS	AP000961	1	23
clone RP11-165M8	HS	AC022016	1	23
clone RP11-380G5	HS	AC063965	1	23
clone NR5-HP8RS	HS	AJ339460	1	23
clone NR5-GM17RS	HS	AJ338674	1	23
clone NR1-WI9RS	HS	AJ340835	1	23
clone NR5-DN7RS	HS	AJ340749	1	23
clone NR1-0I20RS	HS	AJ341118	1	23
clone NR1-0B16RS	HS	AJ341108	1	23
clone NR5-CP20RS	HS	AJ339741	1	23
clone NR5-DC3RS	HS	AJ331818	1	23
chromosome 10 clone	HS	AF067844	1	23
clone:pPA6	HS	D14548	1	23
BAC MGS3-404F4	MM	AC069451	1	23
clone NR5-HI3RS	HS	AJ339461	1	23
clone NB1-1050R	HS	AJ338663	1	23
clone NR5-KB3RS	HS	AJ341358	1	8
BAC RP23-49M18	MM	AC079869	1	8
BAC clone RP23-313M2	MM	AC156640	1	5
clone TESTI4005534	HS	AK125819	1	5
clone NT2RI2000276	HS	AK096280	1	5
cDNA DKFZp686C1159	HS	BX647999	1	5
clone:RP11-241D13	HS	AP001925	1	5
clone:G430007G08	MM	AK089934	1	5
clone:3200002B13	MM	AK076156	1	5.6
clone E15LAR	HS	AF035327	1	5.6
clone E15ACOR	HS	AF035326	1	5.6
clone:Y0G0124M15	MM	AK183123	1	5.6
clone:Y0G0137N18	MM	AK186578	1	5.6
BAC clone RP24-419D22	MM	AC116598	1	5.6
clone RP24-230L5	MM	AC105174	1	5.6
clone RP23-144P3	MM	AC158783	1	5.8
C9orf93 gene	HS	AL359877	1	5.8
clone RP23-269N5	MM	AL670689	1	5.8
clone RP13-487A15	HS	AL731646	1	5.8
BAC clone CTA-302F4	HS	AC002463	1	5.8
clone RP24-545J11	MM	AC154352	1	5.8
clone RP24-331G12	MM	AC136923	1	7
clone LLNLF-201F6	MM	AC090428	1	7
BAC clone RP23-355N5	MM	AC132412	1	7
BAC clone RP23-114N1	MM	AC159899	1	7
chromosome 19-cosmid F25583	HS	AC016046	1	7
BAC clone RP24-325P20	MM	AC140327	1	7
BAC clone RP23-27C11	MM	AC132482	1	7
clone RP23-465H23	MM	AL672278	1	7
BAC RP11-118D22	HS	AC091607	1	7
BAC RP11-63L4	HS	AC078784	1	8
BAC clone RP24-207F9	MM	AC125101	1	8
BAC clone RP24-308A19	MM	AC131773	1	8
BAC clone RP24-130P22	MM	AC124715	1	8
BAC clone RP23-68E6	MM	AC126457	1	8
clone RP23-108E20	MM	AC104914	1	8
BAC clone RP24-290K9	MM	AC121981	1	8
clone RP23-316J7	MM	AC101723	1	8
clone RP23-447B6	MM	AC099713	1	7.8
BAC clone RP11-352J13 from 2	HS	AC079347	1	7.8
cDNA sequence BC019806	RN	XM_224623	1	7.8
BAC clone RP11-83N2 from 2	HS	AC019047	1	7.8
clone RP23-223O9	MM	AC109182	1	7.8
clone RP24-144H17	MM	AC114648	1	7.8
clone RP11-63N3	HS	AC123786	1	7.8
clone RP13-258O15 on chromosome X	HS	AL121871	1	6
BAC RP11-379K17	HS	AC008040	1	6
BAC CH230-145B9	RN	AC109039	1	6
clone RP11-204B15	HS	AC104009	1	6
clone CTD-3032J10	HS	AC020913	1	6
clone RP24-67N23	MM	AC111041	1	6
clone CTC-498M16	HS	AC091826	1	6
clone RP24-296E23	MM	AC102223	1	6
BAC RP11-783D3	HS	AC117381	1	6
cDNA FLJ37760 fis, clone BRHIP2024046	HS	AK095079	1	6
cDNA FLJ27380 fis, clone UBA07617	HS	AK130890	1	6
clone ICRFXc104-C024	HS	AF002992	1	6
clone RP11-366F6 map q28	HS	AF274855	1	6
clone NL1-VN3C	HS	AJ340449	1	6
clone CTD-2140K22	HS	AC008829	1	6
BAC RP11-626A3	HS	AC087315	1	6
BAC clone RP11-742B18 from 4	HS	AC093906	1	6
BAC clone RP11-326N15 from 4	HS	AC097498	1	6
clone CTD-2140G10	HS	AC040936	1	6
clone rp23-213m14 map 16	MM	AC090977	1	6
clone RP24-66D2	MM	AC107371	1	6
clone RP23-472P9 on chromosome 2	MM	AL928823	1	6
BAC clone RP23-477C13 from chromosome 14	MM	AC132602	1	6
BAC RP11-219D15	HS	AC024933	1	6
clone RP11-63N3	HS	AC069027	1	6
BAC RP23-353E9	MM	AC153375	1	6
BAC clone RP23-178O8 from 10	MM	AC138719	1	6
Chromosome X Clone	HS	AC004070	1	6
clone RP23-305A10 on chromosome 4	MM	AL805966	1	6
clone RP23-37J4 on chromosome 1	MM	AL606863	1	6
RIKEN cDNA 6430590I03 gene	MM	XM_489535	1	6
BAC clone RP11-1293J14 from 2	HS	AC114810	1	6
clone:6430590I03	MM	AK018285	1	6
BAC clone RP23-388K15 from chromosome 10	MM	AC151984	1	23
BAC clone RP23-434P15 from chromosome 3	MM	AC141889	1	23
BAC clone RP23-344L21 from chromosome 13	MM	AC123857	1	23
BAC clone CTA-343H22 from 7	HS	AC002386	1	23
clone RP11-22N12	HS	AC005412	1	23
BAC clone RP23-413M14 from chromosome 14	MM	AC126440	1	23
clone RP23-123F7 on chromosome 2	MM	AL731682	1	23
OSUP-MK-3	RN	CV973118	1	25
OSUP-Anad	RN	CV973117	1	37
OSUP-MK-2	RN	CV973116	1	17
OSUP-Vk1	RN	CV179547	1	43
OSUP-Mk1	RN	CV179546	1	12.5
ABBREVIATIONS:
RN = Rattus Norvegicus
MM = Mus Musculus
HS = Homo Sapiens
