# Supplementary material for: Identification of genes differentially expressed between benign and osteopontin transformed rat mammary epithelial cells
Source: BMC Res Notes. 2009 Feb 3;2:15. doi: 10.1186/1756-0500-2-15 (PMC2644310; doi:10.1186/1756-0500-2-15)
Supplement: Additional File 5 — Table 3. Quantitative RT-PCR for 3 breast cancer cell lines. The differential expression of the tumor protein, translationally-controlled 1 (TPT1), aryl hydrocarbon receptor nuclear translocator (ARNT), ataxia telangiectasia mutated (ATM), and RAN GTPase (RAN) genes versus the housekeeping S18 ribosomal gene was calculated for each cell line using the expression: &#916Ct = Cttarget gene-CtS18. Next, MCF7 non-invasive cells:other cell ratios were calculated from the &#916Ct values as follows: 2-(&#916Ct tumor cells-&#916Ct MCF-7). ND-not detectable. [file 1756-0500-2-15-S5.xls]

## Sheet: Sheet1
	Cell Types	TPT1	ARNT	ATM	RAN	OPN
	MCF-7	1	1	ND	1	1
	MDA-MB 231	269	16.6	1	765	60
	MDA-MB 435S	159	4.1	ND	13191	9785
	ZR-75	-	-	-	1	1
		RAN	OPN
	MCF-7	1	1
	MDA-MB 231	765	60
	MDA-MB 435S	13191	9785
	ZR-75	1	1
